# Supplementary material for: YTHDF2 inhibition potentiates radiotherapy anti-tumor efficacy
Source: Cancer Cell. Author manuscript; Available in PMC 2024 Jul 10. (PMC10524856; doi:10.1016/j.ccell.2023.04.019)
Supplement: 1 — Table S1. Signature genes in each cell population in tumors, related to Figure 3. [file NIHMS1899599-supplement-1.xlsx]

## Sheet: Table S1_Signature genes in eac
Table S1. Signature genes in each cell population in tumors, related to Figure 3
p_val	avg_logFC	pct.1	pct.2	p_val_adj	cluster	gene
9.00681e-305	0.95804	0.999	0.904	1.3975e-300	0	Rps2
9.41908e-291	0.937048	0.996	0.877	1.46146e-286	0	Rpl14
6.00941e-286	0.852332	1	0.931	9.3242e-282	0	Ppia
2.67535e-284	0.941378	0.998	0.891	4.15107e-280	0	Rpl12
1.86693e-267	0.759356	1	0.972	2.89673e-263	0	Rps8
1.67004e-264	0.818292	1	0.942	2.59123e-260	0	Rpl32
3.49735e-260	0.892623	0.998	0.902	5.42649e-256	0	Rps18
4.49402e-241	0.93962	0.912	0.465	6.97292e-237	0	Ppp1r14b
2.7828e-235	0.826582	0.768	0.278	4.3178e-231	0	Nhp2
2.67145e-230	0.787466	0.575	0.15	4.14502e-226	0	Cdh1
4.75482e-225	0.815001	0.998	0.874	7.37758e-221	0	Rps17
2.86526e-223	0.717516	1	0.967	4.44573e-219	0	Rpl13
6.53024e-221	0.692813	0.598	0.172	1.01323e-216	0	C1qbp
3.20977e-217	0.899271	0.961	0.608	4.98027e-213	0	Eef1g
9.38634e-212	0.901217	0.794	0.343	1.45638e-207	0	Ybx3
1.94891e-210	0.7216	0.996	0.923	3.02393e-206	0	Rps6
1.70887e-205	0.672372	0.999	0.939	2.65148e-201	0	Rps26
1.97415e-205	0.853982	0.984	0.757	3.06309e-201	0	Npm1
2.68863e-200	1.30766	0.959	0.783	4.17168e-196	0	Fn1
1.26738e-199	0.824973	0.988	0.78	1.96647e-195	0	Rpl36a
1.75361e-199	0.470354	0.381	0.072	2.72089e-195	0	Srm
4.16378e-199	0.633295	1	0.95	6.46052e-195	0	Rpl38
2.58568e-196	0.718787	0.998	0.887	4.01195e-192	0	Rpl5
1.11128e-195	0.574783	0.559	0.159	1.72426e-191	0	Mybbp1a
6.38518e-195	0.738398	1	0.941	9.90725e-191	0	Ptma
1.91333e-185	0.608421	0.998	0.938	2.96873e-181	0	Hsp90ab1
6.0687e-185	0.610408	1	0.955	9.41619e-181	0	Rpl8
2.67795e-182	0.592355	1	0.961	4.1551e-178	0	Rps3a1
5.51996e-181	0.815038	0.869	0.466	8.56478e-177	0	Ranbp1
2.13976e-178	0.681656	0.998	0.901	3.32005e-174	0	Rpl10a
7.72293e-176	0.614288	1	0.944	1.19829e-171	0	Rpl11
4.43854e-174	0.81475	0.931	0.593	6.88683e-170	0	Nme1
5.92135e-174	0.637705	0.642	0.23	9.18756e-170	0	Pa2g4
9.95517e-173	0.693876	0.752	0.324	1.54464e-168	0	Fbl
3.50675e-172	0.67388	0.997	0.892	5.44107e-168	0	Rpl3
1.59331e-170	0.615367	1	0.914	2.47218e-166	0	Rpl36
2.37293e-170	0.748094	0.941	0.626	3.68184e-166	0	Ran
3.52467e-167	0.598247	1	0.949	5.46888e-163	0	Rps19
5.76343e-167	0.69032	0.993	0.836	8.94253e-163	0	Rpl35
1.43356e-166	0.874402	0.987	0.721	2.22431e-162	0	Bcl2a1b
4.06501e-161	0.830234	0.866	0.475	6.30727e-157	0	Bcl2a1d
7.64227e-161	0.508512	0.423	0.11	1.18577e-156	0	Aldoc
1.0746e-160	0.419756	0.447	0.117	1.66734e-156	0	Atic
1.52086e-160	0.740336	0.952	0.675	2.35977e-156	0	Atp5g1
1.90338e-159	0.415957	0.378	0.087	2.95329e-155	0	Gar1
1.66258e-158	0.54611	1	0.975	2.57966e-154	0	Rplp1
4.58876e-158	0.493314	1	0.97	7.11991e-154	0	Rpl23
8.3724e-157	0.610111	0.996	0.872	1.29906e-152	0	Ybx1
2.54142e-154	0.705758	0.99	0.84	3.94326e-150	0	Nme2
3.57282e-154	0.702575	0.862	0.477	5.54359e-150	0	Eef1d
3.16484e-152	0.580502	0.998	0.914	4.91057e-148	0	Rpl15
2.49093e-151	0.694088	0.962	0.68	3.86492e-147	0	Serbp1
1.7926e-150	0.70052	0.915	0.598	2.7814e-146	0	Atpif1
4.92891e-149	0.527336	0.998	0.934	7.6477e-145	0	Rps25
3.88294e-148	0.657916	0.995	0.857	6.02477e-144	0	Eif5a
2.16611e-147	0.528411	0.597	0.218	3.36094e-143	0	Mrpl12
3.80707e-147	0.504052	0.496	0.153	5.90705e-143	0	Nop58
1.53402e-144	0.523989	1	0.962	2.38019e-140	0	Rps27a
2.11508e-144	0.875082	0.656	0.276	3.28175e-140	0	Tnip3
2.22329e-144	0.575022	0.999	0.935	3.44965e-140	0	Rps7
2.45263e-144	0.573484	0.996	0.9	3.80549e-140	0	Rpl29
8.39839e-144	0.492877	0.998	0.942	1.30309e-139	0	Rpl27
7.50678e-141	0.621901	0.8	0.392	1.16475e-136	0	Cct6a
1.11831e-140	0.472438	0.486	0.153	1.73517e-136	0	Mrps28
3.61341e-140	0.439661	0.499	0.159	5.60657e-136	0	Mrto4
5.15522e-140	0.542569	0.999	0.904	7.99883e-136	0	Rpl22
8.00228e-140	0.551608	0.999	0.943	1.24163e-135	0	Sh3bgrl3
8.2151e-140	0.565666	0.999	0.947	1.27465e-135	0	Rps4x
1.45729e-137	0.441621	0.429	0.124	2.26113e-133	0	Eef1e1
2.70293e-136	0.509219	1	0.933	4.19386e-132	0	Rpl39
6.00329e-136	0.656873	0.969	0.731	9.31471e-132	0	Hint1
9.8807e-136	0.630251	0.819	0.438	1.53309e-131	0	Hspe1
7.98247e-135	0.681587	0.948	0.667	1.23856e-130	0	Rps27l
2.06226e-134	0.51807	0.999	0.927	3.1998e-130	0	Rps15a
2.05746e-133	0.491385	0.585	0.219	3.19236e-129	0	Prmt1
3.34641e-133	0.501245	1	0.953	5.19229e-129	0	Rpl6
6.06982e-133	0.525214	0.637	0.259	9.41793e-129	0	Ebna1bp2
1.25879e-132	0.447438	1	0.971	1.95314e-128	0	Rpl41
2.90533e-132	0.744479	0.956	0.722	4.50792e-128	0	Ncl
1.90881e-131	0.483782	0.422	0.126	2.96171e-127	0	Actn1
4.99131e-131	0.656649	0.989	0.81	7.74451e-127	0	Mif
6.3646e-131	0.573766	0.725	0.334	9.87532e-127	0	Hspd1
1.27659e-130	0.468291	1	0.961	1.98075e-126	0	Rps10
5.79356e-130	0.517044	0.665	0.28	8.98928e-126	0	Colgalt1
2.3653e-129	0.659934	0.886	0.546	3.67e-125	0	Set
2.55765e-129	0.500577	0.566	0.213	3.96845e-125	0	Snrpa1
5.98799e-129	0.611181	0.767	0.378	9.29096e-125	0	Mrpl23
2.61798e-128	0.529719	0.998	0.915	4.06206e-124	0	Rpl21
6.16307e-128	0.530709	0.999	0.958	9.56262e-124	0	Rpsa
6.947e-128	0.319596	0.323	0.076	1.0779e-123	0	Nop16
2.00828e-127	0.58329	0.993	0.826	3.11604e-123	0	Rpl4
8.09804e-127	0.528675	0.999	0.93	1.25649e-122	0	Rps5
3.17671e-126	0.468966	1	0.949	4.92898e-122	0	Rpl18
4.06072e-126	0.583905	0.842	0.467	6.30062e-122	0	Cct2
9.95784e-125	0.432503	0.415	0.126	1.54506e-120	0	Nolc1
2.73238e-124	0.56579	0.99	0.836	4.23956e-120	0	Rpl31
1.0946e-123	0.553766	0.727	0.342	1.69838e-119	0	Ndufa12
3.52631e-123	0.358636	0.277	0.059	5.47142e-119	0	H2-DMb2
5.49732e-123	0.526828	0.351	0.096	8.52965e-119	0	Qpct
1.51459e-122	0.47525	1	0.94	2.35004e-118	0	Rpl30
7.9953e-122	0.472754	1	0.957	1.24055e-117	0	Rps12
1.2585e-121	0.474266	1	0.942	1.95268e-117	0	Rps13
1.37984e-121	0.626646	0.999	0.9	2.14097e-117	0	Lgals1
1.39984e-121	0.435785	0.529	0.192	2.172e-117	0	Rsl1d1
2.05602e-121	0.555245	0.696	0.324	3.19012e-117	0	Banf1
2.93962e-121	0.4474	0.482	0.167	4.56112e-117	0	Npm3
4.97512e-121	0.804618	0.632	0.29	7.71939e-117	0	Fdps
8.84044e-121	0.295865	0.279	0.061	1.37168e-116	0	Rrp15
9.0323e-121	0.474314	0.998	0.952	1.40145e-116	0	Rpl17
1.03035e-120	0.455865	0.565	0.214	1.59868e-116	0	Gtpbp4
1.65867e-120	0.575562	0.719	0.349	2.57359e-116	0	Tomm5
4.82847e-120	0.471224	0.999	0.947	7.49185e-116	0	Rps23
1.19423e-118	0.898921	0.36	0.103	1.85297e-114	0	Mgl2
2.54156e-118	0.523436	0.551	0.211	3.94348e-114	0	Scd2
9.3289e-118	0.501631	0.696	0.315	1.44747e-113	0	Cct3
1.15392e-117	0.565567	0.887	0.536	1.79043e-113	0	Hnrnpa1
8.08425e-117	0.893662	0.833	0.513	1.25435e-112	0	H2-DMb1
1.09858e-116	0.504701	1	0.928	1.70456e-112	0	Rack1
3.99463e-115	0.509988	0.599	0.241	6.19807e-111	0	Cd24a
6.17161e-115	0.456097	1	0.939	9.57587e-111	0	Rpl37
8.00077e-115	0.432809	0.527	0.196	1.2414e-110	0	Bri3bp
1.83911e-114	1.18854	0.818	0.529	2.85357e-110	0	H2-Eb1
2.82091e-114	0.455261	1	0.948	4.37693e-110	0	Rpl13a
3.79323e-114	0.538676	0.78	0.413	5.88558e-110	0	Pebp1
1.23952e-113	0.424835	0.517	0.191	1.92324e-109	0	Impdh2
3.48627e-113	0.479215	0.999	0.899	5.4093e-109	0	Rpl36al
1.13575e-112	0.519892	0.991	0.846	1.76222e-108	0	Naca
1.2542e-112	0.494614	0.696	0.324	1.94602e-108	0	Eprs
1.29759e-112	0.445159	0.998	0.943	2.01334e-108	0	Rps3
2.41821e-112	0.456177	0.996	0.925	3.75209e-108	0	Rpl7a
8.1749e-112	0.689111	0.763	0.408	1.26842e-107	0	Bcl2a1a
2.12297e-111	0.304012	0.253	0.054	3.294e-107	0	Dkc1
2.29599e-111	0.55746	0.963	0.749	3.56245e-107	0	Atp5g2
9.07058e-111	0.470631	0.652	0.287	1.40739e-106	0	Ddx21
9.12795e-111	0.37365	0.442	0.148	1.41629e-106	0	Lyar
1.12342e-110	0.427933	1	0.96	1.74309e-106	0	Rpl27a
1.32044e-110	0.431441	1	0.95	2.0488e-106	0	Rpl26
2.25824e-110	0.544068	0.83	0.459	3.50389e-106	0	Snrpd3
1.07627e-109	0.334923	0.332	0.091	1.66994e-105	0	Dhcr24
1.13967e-109	0.528558	0.747	0.39	1.76831e-105	0	Phb2
9.73434e-107	0.307576	0.307	0.081	1.51038e-102	0	Apex1
2.16855e-105	0.370718	0.441	0.153	3.36472e-101	0	Abce1
2.39744e-105	0.479174	0.695	0.334	3.71987e-101	0	Nop10
3.319e-105	0.362704	0.372	0.115	5.14976e-101	0	AI506816
5.35695e-105	0.331474	0.409	0.133	8.31184e-101	0	Rcc2
9.48694e-105	0.394753	0.418	0.145	1.47199e-100	0	Bola3
1.09627e-104	0.543816	0.696	0.352	1.70097e-100	0	Tmed3
1.16255e-104	0.529871	0.814	0.458	1.80381e-100	0	Snu13
1.95959e-104	1.02895	0.856	0.61	3.0405e-100	0	H2-Aa
2.50629e-104	0.522312	0.273	0.067	3.88876e-100	0	Dcstamp
2.83471e-103	0.888645	0.977	0.871	4.39834e-99	0	Cd74
4.59607e-103	0.510067	0.853	0.486	7.13126e-99	0	Llph
6.28146e-103	0.541491	0.873	0.546	9.74631e-99	0	Snrpf
8.06018e-103	0.395753	0.478	0.175	1.25062e-98	0	Gnl3
8.41571e-103	0.545366	0.895	0.596	1.30578e-98	0	Cnbp
4.0581e-102	0.573991	0.851	0.518	6.29655e-98	0	Park7
1.6558e-101	0.404783	1	0.964	2.56914e-97	0	Rps16
2.2583e-101	0.404507	0.361	0.113	3.50398e-97	0	Serf1
3.25349e-101	0.274319	0.25	0.058	5.04811e-97	0	Mettl1
3.46448e-101	0.539417	0.79	0.459	5.37549e-97	0	Snrpd2
4.3544e-101	2.06936	0.158	0.023	6.75629e-97	0	Ccl17
2.05035e-100	0.309147	0.371	0.117	3.18132e-96	0	Nudcd2
8.66592e-100	0.42322	1	0.954	1.3446e-95	0	Rps20
1.47475e-99	0.518971	0.777	0.43	2.28823e-95	0	Timm23
1.88565e-99	0.513651	0.803	0.478	2.92577e-95	0	Eif3i
2.3928e-99	0.44189	0.998	0.929	3.71267e-95	0	Rps15
2.63041e-99	0.486317	0.935	0.67	4.08135e-95	0	Anp32b
3.8504e-99	0.403466	0.477	0.183	5.97428e-95	0	Tomm40
1.21352e-98	0.504855	0.95	0.701	1.8829e-94	0	Tkt
4.56799e-98	0.493734	0.609	0.275	7.0877e-94	0	Itgax
6.53658e-98	0.371294	0.54	0.221	1.01422e-93	0	Glrx5
8.28665e-98	1.05022	0.894	0.677	1.28576e-93	0	H2-Ab1
1.14349e-97	0.453823	0.7	0.346	1.77424e-93	0	Polr2f
1.28641e-97	0.371414	0.442	0.163	1.99599e-93	0	Mtln
1.98193e-97	0.431965	1	0.931	3.07516e-93	0	Rpl9
7.72818e-97	0.442585	0.999	0.941	1.1991e-92	0	Gapdh
9.76082e-97	0.849293	0.915	0.614	1.51449e-92	0	Spp1
1.17304e-96	0.506997	0.9	0.573	1.82009e-92	0	Hnrnpab
1.20162e-96	0.450365	0.668	0.326	1.86444e-92	0	Emc6
1.85806e-96	0.365567	0.51	0.2	2.88297e-92	0	Nop56
3.2869e-96	0.484685	0.786	0.443	5.09995e-92	0	Tcp1
1.29557e-95	0.431128	0.999	0.943	2.01021e-91	0	Rplp0
1.27827e-94	0.539455	0.935	0.699	1.98336e-90	0	Ssr4
1.73017e-94	0.358367	0.429	0.158	2.68454e-90	0	Lsm7
4.88774e-94	0.296668	0.369	0.12	7.58381e-90	0	Fdx2
7.60662e-94	0.393532	1	0.963	1.18024e-89	0	Rps24
1.86042e-93	0.296497	0.338	0.104	2.88663e-89	0	Sfxn1
9.6361e-93	0.288661	0.348	0.11	1.49514e-88	0	Slc1a5
9.86931e-93	0.523361	0.691	0.347	1.53132e-88	0	Nr4a3
1.4128e-92	0.389096	0.563	0.242	2.1921e-88	0	Mrpl42
2.07861e-92	0.438781	0.641	0.295	3.22517e-88	0	Nt5e
7.04033e-92	0.434194	0.997	0.926	1.09238e-87	0	Rpl23a
7.32185e-92	0.464693	0.633	0.296	1.13606e-87	0	Axl
1.79064e-91	0.347517	0.473	0.184	2.77836e-87	0	Erh
2.20977e-91	0.485067	0.765	0.429	3.42869e-87	0	Snrpd1
2.76838e-90	0.390666	0.655	0.312	4.29541e-86	0	Eif2s1
8.50889e-90	0.354568	0.527	0.22	1.32024e-85	0	Ddx39
8.99249e-90	0.320016	0.411	0.149	1.39528e-85	0	Nsun2
9.8625e-90	0.311507	0.257	0.067	1.53027e-85	0	P2ry10
9.94315e-90	0.314311	0.351	0.116	1.54278e-85	0	Isyna1
1.29709e-89	0.285411	0.334	0.105	2.01256e-85	0	Bcap29
4.04618e-88	0.49806	0.968	0.746	6.27805e-84	0	Gm10076
5.37734e-88	0.413065	1	0.995	8.34348e-84	0	Tmsb4x
6.08638e-88	0.29579	0.335	0.108	9.44363e-84	0	Idh3a
8.05669e-88	0.425096	0.673	0.333	1.25008e-83	0	Cenpx
1.48407e-87	0.325003	0.42	0.156	2.30268e-83	0	Naa10
1.7393e-87	0.3646	0.586	0.261	2.6987e-83	0	Polr2e
2.25351e-87	0.486131	0.981	0.838	3.49654e-83	0	Eef1b2
4.24046e-87	0.408358	0.998	0.941	6.57949e-83	0	Rps11
1.93703e-86	0.282712	0.315	0.099	3.0055e-82	0	Dctpp1
2.08565e-86	0.352288	0.999	0.964	3.2361e-82	0	Rpl19
2.17834e-86	0.42073	0.994	0.884	3.37991e-82	0	Btf3
3.10279e-86	0.4372	0.815	0.475	4.81429e-82	0	Cct8
5.42881e-86	0.45742	0.735	0.393	8.42334e-82	0	Uqcc2
5.50618e-86	0.26672	0.324	0.101	8.54339e-82	0	Pno1
1.23999e-85	0.309997	0.348	0.116	1.92396e-81	0	Dtymk
3.53118e-85	0.390511	0.998	0.945	5.47899e-81	0	Rpl28
3.68229e-85	0.473391	0.75	0.4	5.71345e-81	0	Trem2
5.6494e-85	0.45154	0.749	0.408	8.76561e-81	0	Ndufab1
1.52573e-84	0.443995	0.773	0.433	2.36732e-80	0	Mrps14
2.01556e-84	0.304155	0.438	0.166	3.12734e-80	0	Zfp593
1.01439e-83	0.453399	0.967	0.793	1.57393e-79	0	Atp5b
5.05584e-83	0.339415	0.999	0.965	7.84465e-79	0	Rplp2
6.2406e-83	0.260148	0.308	0.096	9.68292e-79	0	Uchl3
1.46614e-82	0.458062	0.882	0.566	2.27487e-78	0	Timm13
3.68188e-82	0.517336	0.931	0.709	5.7128e-78	0	Ywhah
8.51868e-82	0.277665	0.307	0.098	1.32176e-77	0	Mrps18b
1.13546e-81	0.28455	0.296	0.092	1.76178e-77	0	Ftsj3
1.36332e-81	0.331666	0.629	0.299	2.11534e-77	0	Kcnn4
2.42176e-81	0.334081	0.648	0.316	3.75761e-77	0	Nucks1
1.12817e-80	0.453594	0.784	0.478	1.75046e-76	0	Cct5
1.16853e-80	0.426527	0.655	0.336	1.81309e-76	0	Plp2
1.6051e-80	0.326073	0.507	0.216	2.49047e-76	0	Pole4
2.09565e-80	0.377706	0.624	0.304	3.2516e-76	0	Eif3b
2.51079e-80	0.418038	0.733	0.401	3.89575e-76	0	Eif1ax
2.59505e-80	0.457434	0.976	0.829	4.02648e-76	0	Cox5a
2.94116e-80	0.439661	0.781	0.443	4.5635e-76	0	Rwdd1
3.33423e-80	0.327821	0.211	0.051	5.17339e-76	0	Klrb1b
5.22568e-80	0.275017	0.332	0.111	8.10816e-76	0	Lsm2
1.60531e-79	0.329423	0.423	0.167	2.4908e-75	0	Guk1
1.7048e-79	0.595212	0.949	0.712	2.64517e-75	0	Clec4n
5.08248e-79	0.491035	0.973	0.797	7.88597e-75	0	Aprt
6.85072e-79	0.311638	0.492	0.205	1.06296e-74	0	Imp3
6.90094e-79	0.252359	0.301	0.095	1.07075e-74	0	Wdr74
1.16574e-78	0.29913	0.342	0.119	1.80876e-74	0	Timm8a1
1.27211e-78	0.288088	0.379	0.139	1.97381e-74	0	Exosc8
4.66042e-78	0.423388	0.723	0.397	7.23111e-74	0	Wdr83os
1.94123e-77	0.435066	0.766	0.445	3.01202e-73	0	Micos13
3.04106e-77	0.282983	0.383	0.143	4.71851e-73	0	Fkbp4
4.5337e-77	0.360225	0.494	0.216	7.03449e-73	0	Mrpl15
5.69845e-77	0.412724	0.835	0.49	8.84172e-73	0	Fam162a
1.9018e-76	0.342991	0.486	0.208	2.95083e-72	0	Dnajc2
2.00081e-76	0.380994	0.656	0.337	3.10446e-72	0	Glrx3
2.60244e-76	0.441877	0.969	0.786	4.03794e-72	0	Slc25a5
2.92293e-76	0.376245	0.63	0.311	4.53523e-72	0	Ndufa5
5.57748e-76	0.348798	1	0.955	8.65401e-72	0	Rps28
6.48916e-76	0.346801	0.579	0.276	1.00686e-71	0	Ola1
1.0715e-75	0.415502	0.802	0.49	1.66254e-71	0	Nap1l1
2.32906e-75	0.372858	0.46	0.199	3.61377e-71	0	Mgst3
2.50039e-75	0.317715	0.335	0.118	3.87961e-71	0	Sqle
7.19336e-75	0.253821	0.278	0.087	1.11612e-70	0	Chchd4
1.04861e-74	0.278492	0.354	0.128	1.62703e-70	0	Pop5
1.30186e-74	0.452445	0.976	0.814	2.01996e-70	0	Eno1
5.20775e-74	0.48082	0.595	0.301	8.08035e-70	0	Sdf2l1
2.63821e-73	0.30918	1	0.977	4.09345e-69	0	Eef1a1
3.07184e-73	0.417253	0.888	0.584	4.76626e-69	0	Mtdh
3.93178e-73	0.338573	1	0.953	6.10054e-69	0	Pfn1
4.57419e-73	0.461532	0.577	0.285	7.09731e-69	0	Cyp51
5.02531e-73	0.392971	0.985	0.877	7.79727e-69	0	Atp5e
7.10622e-73	0.292576	0.409	0.164	1.1026e-68	0	Galk1
7.84942e-73	0.574156	0.935	0.719	1.21792e-68	0	H2-DMa
8.84227e-73	0.342836	0.491	0.218	1.37197e-68	0	Mpp6
2.17905e-72	0.393912	0.697	0.382	3.38101e-68	0	Rex1bd
3.62132e-72	0.452203	0.89	0.591	5.61884e-68	0	Uqcr11
5.3848e-72	0.416751	0.742	0.422	8.35505e-68	0	Bola2
6.92095e-72	0.4238	0.717	0.402	1.07385e-67	0	Rgs10
7.19948e-72	0.420571	0.893	0.61	1.11707e-67	0	Snrpe
8.86e-72	0.479268	0.429	0.182	1.37472e-67	0	Gpr183
1.4337e-71	0.367115	0.665	0.348	2.22453e-67	0	Rexo2
1.56522e-71	0.417583	0.758	0.454	2.4286e-67	0	Ndufb6
1.68154e-71	0.292264	0.397	0.158	2.60908e-67	0	Mrpl55
2.47035e-71	0.305019	0.525	0.237	3.83299e-67	0	Ptpmt1
2.84487e-71	0.34659	0.67	0.347	4.4141e-67	0	Emg1
3.34364e-71	0.403178	0.992	0.9	5.18799e-67	0	Rbm3
4.13512e-71	0.281497	0.459	0.195	6.41606e-67	0	Noc2l
4.82946e-71	0.330343	1	0.942	7.49338e-67	0	Rpl24
5.0353e-71	0.350777	0.497	0.227	7.81278e-67	0	Gcsh
5.35818e-71	0.444543	0.985	0.873	8.31376e-67	0	Ucp2
5.35878e-71	0.273863	0.359	0.137	8.31469e-67	0	Pum3
1.27072e-70	0.368378	0.686	0.37	1.97165e-66	0	Chchd1
1.43236e-70	0.368808	0.666	0.35	2.22246e-66	0	Dnajc15
2.34967e-70	0.253506	0.347	0.129	3.64575e-66	0	Brix1
2.44082e-70	0.472377	0.947	0.702	3.78717e-66	0	Ccr2
3.20935e-70	0.413878	0.766	0.463	4.97963e-66	0	Ndufa8
3.99218e-70	0.392143	0.986	0.872	6.19426e-66	0	Eif4a1
5.31706e-70	0.457925	0.928	0.714	8.24995e-66	0	Cox7b
8.46051e-70	0.254957	0.319	0.114	1.31273e-65	0	Polr2h
1.23838e-69	0.34389	0.568	0.277	1.92146e-65	0	Sulf2
1.85052e-69	0.379825	0.751	0.434	2.87127e-65	0	Gusb
2.42004e-69	0.256354	0.373	0.146	3.75493e-65	0	Mrps26
2.92053e-69	0.355922	0.42	0.177	4.53149e-65	0	Idi1
3.30583e-69	0.292779	0.435	0.184	5.12932e-65	0	Gadd45gip1
6.96789e-69	0.468492	0.674	0.384	1.08114e-64	0	Clec4a2
8.3671e-69	0.403788	0.948	0.7	1.29824e-64	0	Gsn
1.20628e-68	0.295535	0.395	0.159	1.87166e-64	0	Exosc5
2.33254e-68	0.40669	0.804	0.509	3.61917e-64	0	Mrpl20
2.68914e-68	0.272913	0.422	0.174	4.17246e-64	0	Gars
3.04581e-68	0.411254	0.901	0.635	4.72588e-64	0	Snrpg
4.03516e-68	0.323123	0.681	0.355	6.26095e-64	0	Hspa9
8.20259e-68	0.348127	0.614	0.318	1.27271e-63	0	Timm17a
1.50949e-67	0.262697	0.364	0.14	2.34213e-63	0	Fmc1
1.78761e-67	0.406893	0.77	0.463	2.77366e-63	0	Hexb
4.55252e-67	0.465525	0.837	0.533	7.06369e-63	0	Clec5a
1.75628e-66	0.269799	0.397	0.161	2.72504e-62	0	Mphosph10
2.42457e-66	0.368796	0.631	0.332	3.76196e-62	0	Mrpl57
6.13413e-66	0.350917	0.612	0.322	9.51771e-62	0	Gspt1
9.38489e-66	0.346666	0.585	0.297	1.45616e-61	0	Eif3l
1.32354e-65	0.27836	0.419	0.178	2.0536e-61	0	Mrpl41
1.55405e-65	0.340372	0.198	0.054	2.41127e-61	0	Lpl
2.69063e-65	0.340602	0.623	0.324	4.17479e-61	0	Nudc
3.65134e-65	0.253733	0.312	0.114	5.66542e-61	0	Znrd2
8.8096e-65	0.280711	0.455	0.199	1.3669e-60	0	Tmem147
1.06734e-64	0.268806	0.458	0.201	1.65608e-60	0	Mrps25
1.35577e-64	0.275945	0.403	0.171	2.10362e-60	0	Dpy30
1.69601e-64	0.358255	0.577	0.293	2.63153e-60	0	Tuba4a
2.01321e-64	0.319215	0.527	0.254	3.12369e-60	0	Fam129a
3.93966e-64	0.379068	0.998	0.932	6.11277e-60	0	Crip1
4.76026e-64	0.364865	0.783	0.47	7.38602e-60	0	Vdac1
5.97058e-64	0.258652	0.453	0.197	9.26395e-60	0	Snhg1
6.453e-64	0.391717	0.731	0.427	1.00125e-59	0	Anxa3
1.22015e-63	0.260282	0.342	0.133	1.89319e-59	0	Idh2
1.6298e-63	0.322034	0.386	0.161	2.52879e-59	0	Thap12
2.22467e-63	0.317477	0.488	0.228	3.4518e-59	0	Smn1
4.12729e-63	0.517512	0.855	0.595	6.40391e-59	0	Nr4a2
5.37531e-63	0.345191	0.695	0.386	8.34033e-59	0	Ndufs7
7.91049e-63	0.349246	0.847	0.544	1.22739e-58	0	Tbca
1.05881e-62	0.271844	0.361	0.145	1.64285e-58	0	Hmgn1
3.19279e-62	0.389444	0.91	0.635	4.95394e-58	0	Taf10
3.61694e-62	0.264124	0.454	0.203	5.61205e-58	0	Mbd3
3.87022e-62	0.386582	0.915	0.682	6.00503e-58	0	Tomm20
4.37599e-62	0.348483	0.723	0.413	6.78979e-58	0	Rpn1
4.39837e-62	0.38375	0.956	0.752	6.8245e-58	0	Tomm6
4.76238e-62	0.387436	0.81	0.514	7.38931e-58	0	Ndufc1
1.24307e-61	0.360488	0.993	0.911	1.92875e-57	0	Ldha
1.5612e-61	0.250193	0.225	0.07	2.42236e-57	0	Chchd10
2.64278e-61	0.278682	0.539	0.262	4.10053e-57	0	Pin1
3.46163e-61	0.403882	0.884	0.647	5.37106e-57	0	Atp5g3
7.31189e-61	0.397305	0.965	0.753	1.13451e-56	0	Dbi
1.29005e-60	0.299885	0.999	0.968	2.00165e-56	0	Rpl35a
1.56678e-60	0.262762	0.462	0.211	2.43101e-56	0	Acot7
1.86289e-60	0.324104	0.729	0.43	2.89046e-56	0	Syncrip
2.02456e-60	0.265866	0.491	0.23	3.14131e-56	0	Mrps17
2.19951e-60	0.328849	0.627	0.332	3.41276e-56	0	Mrpl17
3.56125e-60	0.373207	0.813	0.524	5.52564e-56	0	Pgls
5.04226e-60	0.32217	0.561	0.289	7.82357e-56	0	Mrpl36
6.38593e-60	0.312177	0.607	0.316	9.9084e-56	0	Dnajc19
9.3736e-60	0.365685	0.729	0.433	1.45441e-55	0	Gng10
1.57437e-59	0.404288	0.849	0.583	2.44279e-55	0	Mdh2
1.87948e-59	0.396933	0.912	0.702	2.91621e-55	0	Psmb3
1.94414e-59	0.295825	0.652	0.344	3.01652e-55	0	Ptbp1
2.06479e-59	0.28052	0.524	0.26	3.20372e-55	0	Ssbp1
4.6742e-59	0.316317	0.499	0.242	7.25249e-55	0	Cetn3
4.83059e-59	0.264274	0.374	0.159	7.49515e-55	0	Rps19bp1
7.66361e-59	0.366993	0.743	0.453	1.18908e-54	0	Ndufb4
1.50246e-58	0.277893	0.386	0.167	2.33121e-54	0	Mak16
1.5698e-58	0.343695	0.725	0.428	2.4357e-54	0	Cct7
1.76796e-58	0.321015	0.611	0.332	2.74317e-54	0	Mrpl51
2.36202e-58	0.314173	0.38	0.161	3.66491e-54	0	Cd81
2.47533e-58	0.346618	0.981	0.842	3.84072e-54	0	Eef2
2.95138e-58	0.458308	0.607	0.34	4.57936e-54	0	Slc7a2
4.79097e-58	0.341978	0.671	0.385	7.43367e-54	0	Cct4
8.1307e-58	0.79755	0.497	0.26	1.26156e-53	0	Il1r2
1.43464e-57	0.289491	0.485	0.235	2.22598e-53	0	Mrps36
1.69399e-57	0.293715	0.519	0.258	2.62839e-53	0	Nubp1
1.87142e-57	0.368483	0.924	0.691	2.90369e-53	0	Ndufb8
3.17528e-57	0.274998	0.581	0.302	4.92677e-53	0	Cox16
4.45891e-57	0.332096	0.634	0.348	6.91845e-53	0	Rbis
6.88951e-57	0.29817	0.56	0.284	1.06898e-52	0	Eif3g
7.06621e-57	0.294604	0.615	0.326	1.09639e-52	0	Cops6
1.175e-56	0.267358	0.499	0.244	1.82314e-52	0	Mlec
1.34373e-56	0.316072	0.698	0.404	2.08492e-52	0	Nt5c
1.39266e-56	0.380305	0.57	0.311	2.16085e-52	0	Slc25a4
1.60864e-56	0.330055	0.758	0.457	2.49597e-52	0	Uck2
2.02988e-56	0.325584	0.632	0.346	3.14956e-52	0	Gatm
2.12464e-56	0.26543	0.479	0.227	3.29659e-52	0	1110008P14Rik
2.27501e-56	0.382909	0.502	0.253	3.5299e-52	0	Grasp
2.54122e-56	0.298086	0.588	0.31	3.94295e-52	0	Alyref
2.56656e-56	0.300331	1	0.948	3.98228e-52	0	Rpl18a
3.84219e-56	0.313464	0.661	0.374	5.96154e-52	0	Pfdn2
3.99576e-56	0.329235	0.758	0.45	6.19983e-52	0	Gtf2h5
5.54828e-56	0.342175	0.806	0.523	8.60871e-52	0	Ndufb5
1.06888e-55	0.316566	0.747	0.447	1.65847e-51	0	U2af1
3.72335e-55	0.324862	0.755	0.468	5.77715e-51	0	Ptges3
7.28756e-55	0.348485	0.89	0.613	1.13074e-50	0	Cfp
2.26762e-54	0.352838	0.819	0.509	3.51843e-50	0	Pmepa1
3.06135e-54	0.271659	0.581	0.304	4.74999e-50	0	Txn2
3.61901e-54	0.299582	0.712	0.415	5.61525e-50	0	Eif4g1
3.76662e-54	0.309112	0.815	0.525	5.84429e-50	0	Eif3e
1.13411e-53	0.286846	0.689	0.401	1.75969e-49	0	G3bp1
1.60278e-53	0.317939	0.505	0.263	2.48687e-49	0	S100a1
1.60344e-53	0.302768	0.655	0.368	2.4879e-49	0	Etfb
1.82742e-53	0.33431	0.925	0.685	2.83543e-49	0	Eif3a
5.70066e-53	0.313366	0.767	0.466	8.84514e-49	0	Romo1
5.88347e-53	0.289199	0.999	0.944	9.12879e-49	0	Rps21
5.96906e-53	0.33574	0.697	0.412	9.26159e-49	0	Mrps33
1.90821e-52	0.262216	0.489	0.244	2.96078e-48	0	Suclg1
3.47545e-52	0.287088	0.522	0.269	5.39251e-48	0	Lsm6
1.03342e-51	0.366859	0.8	0.515	1.60346e-47	0	Pilra
1.18916e-51	0.37549	0.983	0.84	1.8451e-47	0	Ifi30
1.27881e-51	0.317158	0.862	0.575	1.98421e-47	0	Ndufv3
1.49568e-51	0.256271	0.486	0.243	2.32069e-47	0	Mrpl28
1.82272e-51	0.373135	0.997	0.906	2.82813e-47	0	S100a4
2.34054e-51	0.265367	0.443	0.217	3.63158e-47	0	Lman1
4.45284e-51	0.260859	0.506	0.256	6.90903e-47	0	Lactb
1.21814e-50	0.252756	0.53	0.274	1.89006e-46	0	Mrps15
1.83584e-50	0.272617	1	0.947	2.84848e-46	0	Rpl34
3.78678e-50	0.287798	0.998	0.935	5.87557e-46	0	Rpl7
6.7122e-50	0.337314	0.769	0.499	1.04147e-45	0	Sf3b5
6.9503e-50	0.279052	0.582	0.32	1.07841e-45	0	Tecr
7.01324e-50	0.26125	0.583	0.314	1.08817e-45	0	Strap
1.89483e-49	0.336014	0.999	0.97	2.94002e-45	0	S100a6
1.94678e-49	0.263442	0.714	0.414	3.02063e-45	0	Hdgf
2.78807e-49	0.288972	0.589	0.328	4.32598e-45	0	Hmgcr
5.36705e-49	0.359163	0.928	0.719	8.32752e-45	0	Uqcrb
1.7986e-48	0.321036	0.873	0.643	2.79071e-44	0	Polr1d
2.19252e-48	0.346152	0.152	0.043	3.40191e-44	0	Cxcl14
2.3512e-48	0.252797	0.593	0.322	3.64812e-44	0	Eif3j1
4.62914e-48	0.266464	0.699	0.415	7.18258e-44	0	St13
5.30736e-48	0.310398	0.884	0.646	8.2349e-44	0	Snrpb
5.64374e-48	0.294043	0.676	0.396	8.75682e-44	0	Trmt112
5.92817e-48	0.312772	0.792	0.518	9.19814e-44	0	Fkbp2
7.00895e-48	0.317003	0.935	0.732	1.08751e-43	0	Atp5a1
9.09703e-48	0.257678	0.509	0.266	1.4115e-43	0	Samm50
9.24347e-48	0.34365	0.945	0.745	1.43422e-43	0	Smdt1
9.56297e-48	0.320935	0.806	0.531	1.48379e-43	0	Swi5
1.09774e-47	0.334284	0.958	0.728	1.70326e-43	0	Cd9
1.53164e-47	0.323464	0.961	0.805	2.3765e-43	0	Cox5b
2.32583e-47	0.314051	0.961	0.791	3.60875e-43	0	Uqcrq
2.86707e-47	0.292543	0.897	0.645	4.44855e-43	0	Fkbp1a
3.53133e-47	0.293579	0.423	0.211	5.47921e-43	0	Hmgcs1
5.92009e-47	0.297891	0.68	0.403	9.18562e-43	0	Mrps24
8.4219e-47	0.261245	1	0.968	1.30674e-42	0	Rpl37a
1.44174e-46	0.336029	0.848	0.575	2.23701e-42	0	Lamtor4
2.52356e-46	0.311555	0.854	0.576	3.91556e-42	0	Ptms
2.52591e-46	0.333442	0.903	0.68	3.91919e-42	0	Dad1
3.1395e-46	0.280847	0.588	0.332	4.87125e-42	0	Olfm1
3.71678e-46	0.313087	0.839	0.581	5.76695e-42	0	Uqcr10
3.80171e-46	0.311101	0.717	0.455	5.89874e-42	0	Lsm4
6.33601e-46	0.355721	0.513	0.282	9.83095e-42	0	Flrt3
7.15589e-46	0.312535	0.824	0.557	1.11031e-41	0	Micos10
1.0577e-45	0.322008	0.953	0.748	1.64113e-41	0	Atp5j2
1.26861e-45	0.265201	0.613	0.348	1.96837e-41	0	Pfdn6
1.29065e-45	0.265085	0.39	0.189	2.00257e-41	0	Slc20a1
1.36814e-45	0.294895	0.727	0.457	2.12281e-41	0	Nol7
1.37088e-45	0.337194	0.732	0.469	2.12706e-41	0	Ccnd2
6.32348e-45	0.266049	0.607	0.346	9.81152e-41	0	Mdh1
6.45135e-45	0.320398	0.957	0.791	1.00099e-40	0	Sec61b
1.03696e-44	0.386343	0.939	0.738	1.60894e-40	0	Lmna
1.14127e-44	0.334715	0.527	0.296	1.7708e-40	0	Pmvk
1.27919e-44	0.266308	0.772	0.514	1.98479e-40	0	Srsf7
1.29419e-44	0.324442	0.86	0.617	2.00807e-40	0	Atp5o
1.86282e-44	0.300041	0.818	0.552	2.89035e-40	0	Naaa
2.14545e-44	0.262152	0.77	0.495	3.32887e-40	0	Drap1
2.24365e-44	0.354183	0.958	0.813	3.48125e-40	0	Calr
2.67262e-44	0.297805	0.92	0.68	4.14684e-40	0	Eif2s2
5.68119e-44	0.268576	0.742	0.471	8.81494e-40	0	Eif3m
7.43373e-44	0.438505	0.984	0.946	1.15342e-39	0	Il1b
1.14714e-43	0.288819	0.865	0.598	1.77991e-39	0	Tuba1b
6.35971e-43	0.346486	0.937	0.736	9.86773e-39	0	Pycard
1.49258e-42	0.291771	0.959	0.772	2.31588e-38	0	Atp5f1
6.84177e-42	0.255444	0.671	0.409	1.06157e-37	0	Pdap1
7.74062e-42	0.289323	0.789	0.516	1.20103e-37	0	Pdcd5
8.21461e-42	0.279116	0.896	0.651	1.27458e-37	0	Hmgb1
9.47214e-42	0.276448	0.677	0.42	1.4697e-37	0	Mydgf
2.73635e-41	0.296595	0.793	0.521	4.24572e-37	0	Tubb5
4.15082e-41	0.298261	0.965	0.801	6.44041e-37	0	Prelid1
6.13725e-41	0.2604	0.68	0.412	9.52255e-37	0	Ndufv2
8.57182e-41	0.344102	0.446	0.243	1.33e-36	0	Ckb
8.90908e-41	0.291609	0.895	0.67	1.38233e-36	0	Atp5c1
1.93855e-40	0.307776	0.782	0.525	3.00786e-36	0	Krtcap2
2.39783e-40	0.25169	0.619	0.37	3.72047e-36	0	Ddx46
3.34389e-40	0.274692	0.518	0.291	5.18838e-36	0	Magohb
6.42002e-40	0.283817	0.783	0.511	9.9613e-36	0	Ndufs5
1.68377e-39	0.252324	0.651	0.396	2.61254e-35	0	Lrrc59
1.73746e-39	0.272585	0.801	0.551	2.69585e-35	0	Ndufc2
2.98218e-39	1.01886	0.232	0.098	4.62715e-35	0	Areg
4.56228e-39	0.25686	0.674	0.414	7.07884e-35	0	Cdc37
5.48699e-39	0.262404	0.853	0.6	8.51361e-35	0	Tmed9
5.74171e-39	0.432896	0.934	0.812	8.90884e-35	0	Cxcl2
7.38912e-39	0.296878	0.908	0.69	1.1465e-34	0	Calm3
9.4484e-39	0.286845	0.951	0.786	1.46601e-34	0	Atp5d
9.73732e-39	0.267355	0.991	0.885	1.51084e-34	0	Fcgr2b
1.04063e-38	0.269198	0.926	0.703	1.61464e-34	0	Ndufb7
1.10229e-38	0.334779	0.461	0.257	1.71032e-34	0	Olr1
2.14621e-38	0.293232	0.927	0.724	3.33007e-34	0	Erp29
2.4591e-38	0.288207	0.9	0.661	3.81554e-34	0	Bax
4.33811e-38	0.261445	0.974	0.813	6.73101e-34	0	Gpi1
7.24028e-38	0.287111	0.8	0.554	1.1234e-33	0	Lamtor2
1.04135e-37	0.271162	0.983	0.864	1.61576e-33	0	Cox7c
1.43407e-37	0.266064	0.906	0.672	2.22511e-33	0	Hnrnpa0
1.57334e-37	0.272835	0.933	0.727	2.44119e-33	0	Atp5md
2.11142e-37	0.262733	0.775	0.522	3.27607e-33	0	Ciao2a
5.52284e-37	0.255376	0.68	0.43	8.56924e-33	0	Sirpb1c
1.26731e-36	0.269724	0.955	0.766	1.96636e-32	0	Cox6a1
1.58856e-36	0.296791	0.824	0.579	2.46481e-32	0	Mpc1
1.7071e-36	0.262694	0.992	0.887	2.64873e-32	0	Capg
1.94439e-36	0.341837	0.607	0.385	3.01692e-32	0	Phlda1
3.25001e-36	0.50922	0.681	0.495	5.04271e-32	0	Ythdf2
1.25297e-35	0.261488	0.701	0.447	1.9441e-31	0	Pdpn
5.4281e-35	0.263956	0.762	0.515	8.42224e-31	0	Pold4
1.24799e-34	0.269411	0.859	0.628	1.93638e-30	0	Psmb2
4.8398e-34	0.251658	0.762	0.524	7.50943e-30	0	Vps29
5.32581e-34	0.261889	0.926	0.718	8.26352e-30	0	Rbx1
9.33476e-34	0.270089	0.93	0.74	1.44838e-29	0	Nedd8
1.09934e-33	0.255984	0.874	0.657	1.70574e-29	0	Psmb5
2.76984e-33	0.272128	0.976	0.856	4.29768e-29	0	H2afz
8.04274e-33	0.267136	0.919	0.694	1.24791e-28	0	Ndufb9
9.48612e-33	0.253013	0.823	0.596	1.47187e-28	0	Pdia6
2.07198e-32	0.257918	0.999	0.923	3.21488e-28	0	S100a10
4.80865e-32	0.253921	0.964	0.829	7.46111e-28	0	Elob
1.46506e-30	0.260391	0.923	0.753	2.27319e-26	0	Gm2a
5.42563e-30	0.422967	0.995	0.946	8.41841e-26	0	Cst3
1.37761e-29	0.25348	0.95	0.785	2.1375e-25	0	D8Ertd738e
9.55365e-29	0.267517	0.586	0.389	1.48234e-24	0	Errfi1
8.79149e-28	0.279416	0.883	0.697	1.36409e-23	0	Arg1
3.37334e-27	0.47489	0.618	0.437	5.23408e-23	0	Il1a
4.62994e-27	0.393376	0.362	0.21	7.18381e-23	0	Tnfsf9
2.00923e-23	0.341591	0.848	0.682	3.11752e-19	0	Rgcc
1.05957e-20	0.271641	0.8	0.637	1.64403e-16	0	Ccl6
6.39911e-19	0.259382	0.58	0.416	9.92887e-15	0	C1qb
2.30073e-17	0.289319	0.598	0.438	3.56981e-13	0	Mmp19
1.62531e-16	0.470267	0.295	0.188	2.52182e-12	0	Cxcl1
3.39967e-13	0.337584	0.59	0.447	5.27493e-09	0	Tnf
1.28149e-05	0.267183	0.302	0.349	0.198837	0	Chil3
0	3.2042	0.933	0.287	0	1	Rsad2
0	2.67844	0.999	0.668	0	1	Isg15
0	2.49945	0.814	0.131	0	1	Ifit3
0	2.45952	0.851	0.162	0	1	Ifit2
0	2.30852	0.764	0.15	0	1	Ifit1
0	2.18145	0.611	0.109	0	1	Cmpk2
0	2.14555	0.874	0.226	0	1	Oasl1
0	1.99458	0.807	0.204	0	1	Isg20
0	1.92932	0.523	0.043	0	1	Ifit1bl1
0	1.92025	0.981	0.518	0	1	Irf7
0	1.88732	0.99	0.62	0	1	Ms4a4c
0	1.84505	0.884	0.326	0	1	Phf11b
0	1.62849	0.943	0.498	0	1	Slfn5
0	1.58564	0.94	0.469	0	1	Ifi209
0	1.55662	0.699	0.149	0	1	Usp18
0	1.53875	0.8	0.253	0	1	Slfn4
0	1.53415	0.887	0.392	0	1	Ifi205
0	1.5306	0.944	0.546	0	1	Mndal
0	1.48211	0.98	0.725	0	1	Fcgr1
0	1.47968	0.982	0.742	0	1	Bst2
0	1.47954	0.705	0.172	0	1	Phf11d
0	1.42101	0.987	0.689	0	1	Ifi204
0	1.34867	0.906	0.406	0	1	Rtp4
0	1.33374	0.693	0.184	0	1	Ifi206
0	1.32516	0.92	0.465	0	1	Ifi211
0	1.31652	0.727	0.22	0	1	Ifi213
0	1.08742	0.321	0.025	0	1	Ifit3b
0	0.932953	0.429	0.055	0	1	Ifi208
1.34258e-302	1.46686	0.974	0.75	2.08315e-298	1	Pnp
1.53777e-300	1.27098	0.847	0.349	2.38601e-296	1	Xaf1
5.48223e-298	1.28343	0.943	0.514	8.50623e-294	1	Rnf213
1.48862e-284	1.26232	0.766	0.282	2.30974e-280	1	Daxx
8.95543e-281	1.16958	0.998	0.903	1.38952e-276	1	Ifitm3
4.65901e-280	1.50801	0.927	0.533	7.22893e-276	1	Fgl2
4.93381e-279	1.52369	0.993	0.705	7.65531e-275	1	Plac8
1.32685e-273	1.1578	0.87	0.387	2.05874e-269	1	Oasl2
3.22745e-273	1.24634	0.971	0.66	5.00771e-269	1	Zbp1
4.64356e-272	2.03588	0.938	0.576	7.20494e-268	1	Ly6c2
2.09302e-271	0.972707	0.438	0.074	3.24753e-267	1	Phf11a
3.43922e-271	0.907963	0.998	0.959	5.33629e-267	1	Npc2
1.88497e-270	1.05409	0.992	0.919	2.92472e-266	1	Tspo
8.55924e-268	1.22524	0.9	0.491	1.32805e-263	1	Trim30a
2.1122e-261	1.44482	0.969	0.824	3.27729e-257	1	Ifi27l2a
3.92887e-261	1.30316	0.869	0.476	6.09604e-257	1	H2-T22
4.54094e-255	1.23187	0.719	0.263	7.04572e-251	1	Ifih1
8.11148e-253	1.16343	0.679	0.233	1.25858e-248	1	Znfx1
1.31115e-243	1.46206	0.846	0.407	2.03438e-239	1	Cfb
1.2837e-239	1.16097	0.976	0.769	1.99179e-235	1	Ms4a6d
6.35904e-238	1.19814	0.899	0.473	9.86668e-234	1	Ifi47
4.22848e-237	1.04068	0.556	0.152	6.56092e-233	1	Nt5c3
2.26235e-232	0.861922	1	0.926	3.51026e-228	1	Ly6e
1.38266e-229	1.13887	0.923	0.556	2.14533e-225	1	Ms4a6b
1.05211e-228	1.02557	0.701	0.253	1.63246e-224	1	Oas3
1.52846e-227	1.06089	0.647	0.221	2.37156e-223	1	Ddx58
2.74001e-227	1.12933	0.897	0.507	4.2514e-223	1	Parp14
3.62426e-225	1.02933	0.631	0.207	5.62341e-221	1	Herc6
3.68918e-223	1.12554	0.874	0.534	5.72413e-219	1	Lgals9
4.09373e-222	0.985789	0.99	0.811	6.35183e-218	1	Ms4a6c
8.27199e-217	1.1111	0.864	0.487	1.28348e-212	1	Sp100
2.03249e-216	1.11366	0.939	0.593	3.15362e-212	1	Ifi203
8.6229e-214	0.997242	0.645	0.224	1.33793e-209	1	Dck
7.84761e-210	0.759757	0.394	0.074	1.21763e-205	1	Slfn9
5.913e-207	1.03093	0.696	0.284	9.17461e-203	1	Tor3a
2.94191e-206	0.945577	0.718	0.288	4.56466e-202	1	Stat2
2.02186e-205	0.65418	1	0.99	3.13712e-201	1	B2m
5.24506e-204	0.96888	0.971	0.803	8.13823e-200	1	H2-T23
2.16632e-203	1.2186	0.934	0.557	3.36126e-199	1	Gbp2
4.19397e-203	0.909498	0.41	0.087	6.50737e-199	1	Ddx60
5.15182e-202	1.80781	0.814	0.405	7.99357e-198	1	Cxcl10
1.78158e-201	1.05444	0.946	0.659	2.76431e-197	1	Stat1
2.30909e-201	1.15729	0.798	0.422	3.58278e-197	1	Epsti1
1.18939e-200	0.819849	1	0.984	1.84546e-196	1	H3f3b
2.35088e-199	1.06169	0.851	0.509	3.64763e-195	1	Sp140
2.04973e-198	0.889511	0.646	0.245	3.18037e-194	1	Parp12
1.32673e-195	0.947938	0.689	0.281	2.05856e-191	1	Trim30d
1.76598e-191	1.21656	0.897	0.585	2.74009e-187	1	Mxd1
1.69533e-189	1.48295	0.916	0.613	2.63048e-185	1	Ly6a
2.37456e-188	0.49261	0.21	0.018	3.68436e-184	1	Tnfsf10
4.1706e-186	0.922578	0.634	0.242	6.4711e-182	1	Ube2l6
5.38725e-180	0.973933	0.682	0.288	8.35886e-176	1	Slfn8
3.24736e-177	0.955456	0.931	0.633	5.0386e-173	1	Ifi207
9.14166e-172	0.920037	0.92	0.686	1.41842e-167	1	Psmb9
1.62753e-169	0.803949	0.965	0.775	2.52528e-165	1	Tapbp
2.31735e-163	0.818159	0.943	0.769	3.5956e-159	1	Chmp4b
3.92872e-159	0.915182	0.796	0.435	6.0958e-155	1	Gbp7
2.01221e-157	0.917013	0.806	0.467	3.12214e-153	1	Lgals3bp
2.4011e-155	0.886646	0.683	0.327	3.72555e-151	1	1600014C10Rik
2.00531e-154	0.830207	0.543	0.198	3.11144e-150	1	Slco3a1
8.29852e-154	0.927961	0.751	0.423	1.2876e-149	1	Ifi35
2.38992e-153	0.866746	0.764	0.42	3.7082e-149	1	Sp110
1.55404e-152	0.888301	0.775	0.405	2.41125e-148	1	Irgm1
1.46907e-149	0.838872	0.648	0.293	2.27941e-145	1	Samd9l
1.47581e-149	0.602285	1	0.996	2.28987e-145	1	Actb
3.45635e-148	0.818038	0.649	0.288	5.36288e-144	1	Dtx3l
3.69994e-148	0.829546	0.779	0.449	5.74083e-144	1	Trafd1
6.90444e-148	0.812618	0.6	0.242	1.07129e-143	1	9930111J21Rik2
7.04632e-148	0.453163	0.222	0.03	1.09331e-143	1	Gm13822
1.8642e-147	0.889857	0.695	0.332	2.89249e-143	1	Gbp3
4.14962e-144	0.581187	0.998	0.977	6.43855e-140	1	Ctss
9.42865e-144	0.813402	0.905	0.685	1.46295e-139	1	Sppl2a
2.87666e-143	0.833215	0.885	0.655	4.46342e-139	1	Tor1aip1
4.2374e-143	0.995266	0.969	0.792	6.57475e-139	1	AA467197
3.47814e-142	0.435811	0.24	0.037	5.39668e-138	1	BC147527
5.04373e-139	0.889753	0.603	0.251	7.82585e-135	1	Gbp4
2.83951e-138	0.756653	0.582	0.241	4.40579e-134	1	Helz2
5.88525e-138	0.857944	0.663	0.31	9.13156e-134	1	Igtp
6.42586e-138	0.729855	0.976	0.851	9.97037e-134	1	Psmb8
4.93047e-136	0.846754	0.669	0.342	7.65012e-132	1	Nmi
5.14829e-131	0.924685	0.626	0.284	7.98808e-127	1	Slamf7
1.63424e-129	0.777123	0.634	0.272	2.53569e-125	1	Gbp5
2.43233e-128	0.802971	0.762	0.414	3.774e-124	1	Slfn1
1.77185e-127	0.726528	0.899	0.645	2.74921e-123	1	Tap1
4.08335e-127	0.893716	0.887	0.624	6.33572e-123	1	Ass1
4.93265e-127	0.738891	0.726	0.401	7.6535e-123	1	Ogfr
5.20832e-127	0.870792	0.944	0.764	8.08122e-123	1	Tgm2
9.09154e-127	0.710165	0.515	0.208	1.41064e-122	1	Dhx58
2.04221e-125	0.666762	0.604	0.266	3.16869e-121	1	Parp10
5.03039e-125	0.784359	0.913	0.79	7.80516e-121	1	Selenow
5.61612e-125	0.830964	0.774	0.495	8.71398e-121	1	Usp25
1.76181e-124	0.540985	0.304	0.07	2.73363e-120	1	Trim30c
6.63008e-124	0.89959	0.726	0.371	1.02872e-119	1	Acod1
3.70993e-123	0.714258	0.491	0.187	5.75633e-119	1	Il18
4.49593e-123	0.774822	0.437	0.144	6.97589e-119	1	Sell
5.19354e-122	0.680401	0.992	0.953	8.05829e-118	1	Prdx5
2.31456e-121	0.60399	0.236	0.044	3.59127e-117	1	Ifi44
1.00955e-119	0.78488	0.621	0.304	1.56641e-115	1	Eif2ak2
7.50788e-119	0.83689	0.75	0.463	1.16492e-114	1	Pik3ap1
5.33277e-116	0.655455	0.969	0.859	8.27432e-112	1	Psme1
1.37291e-115	0.792359	0.79	0.493	2.13021e-111	1	Scimp
8.19754e-115	0.489829	0.29	0.07	1.27193e-110	1	Trim30b
7.97728e-114	0.631743	0.968	0.826	1.23775e-109	1	Mpeg1
1.1871e-111	0.765263	0.683	0.397	1.8419e-107	1	Hmox2
2.98256e-111	0.817026	0.689	0.408	4.62774e-107	1	Carhsp1
2.10047e-110	0.581707	0.982	0.813	3.25909e-106	1	Samhd1
8.68295e-110	0.603275	0.381	0.127	1.34725e-105	1	Mthfr
4.11482e-109	0.908401	0.445	0.163	6.38456e-105	1	Iigp1
5.00111e-108	0.740892	0.474	0.201	7.75972e-104	1	Casp3
3.92476e-106	0.498522	0.259	0.06	6.08966e-102	1	Il15ra
7.4624e-106	0.559751	0.274	0.068	1.15787e-101	1	Il15
2.07494e-105	1.25107	0.827	0.556	3.21948e-101	1	AW112010
2.50636e-105	0.64417	0.439	0.164	3.88887e-101	1	Klrk1
3.12544e-104	0.405295	0.215	0.042	4.84944e-100	1	Olfr56
9.78349e-101	0.645399	0.5	0.217	1.51801e-96	1	Themis2
4.56212e-100	0.587076	0.962	0.859	7.07858e-96	1	Cd47
5.95478e-99	0.614099	0.403	0.154	9.23944e-95	1	Cnp
1.56141e-98	0.709404	0.618	0.34	2.42268e-94	1	Fam241a
6.10615e-98	0.612171	0.992	0.919	9.47431e-94	1	Txn1
8.68066e-98	1.04114	0.604	0.329	1.34689e-93	1	Ccnd1
1.04913e-97	0.425909	0.998	0.971	1.62783e-93	1	Fcer1g
1.84873e-97	0.617683	0.963	0.828	2.86849e-93	1	Psme2
8.62927e-96	0.499644	0.329	0.103	1.33892e-91	1	Pml
2.91483e-95	0.481489	0.997	0.98	4.52265e-91	1	H2-D1
1.05659e-94	0.371871	0.227	0.052	1.6394e-90	1	Mov10
3.34819e-94	0.776095	0.659	0.406	5.19506e-90	1	2022-03-05
2.52413e-93	0.570275	0.926	0.781	3.91644e-89	1	Shisa5
3.30501e-92	0.669517	0.714	0.446	5.12805e-88	1	Slc7a8
8.15606e-91	0.566705	0.441	0.185	1.26549e-86	1	Oas1a
8.18949e-91	0.527567	0.409	0.159	1.27068e-86	1	Gm20559
2.7768e-90	0.667703	0.493	0.237	4.30849e-86	1	Pttg1
3.74557e-90	0.954739	0.692	0.427	5.81162e-86	1	Upp1
6.74572e-90	0.654508	0.873	0.648	1.04667e-85	1	Sdc3
7.03288e-90	0.519226	0.968	0.891	1.09122e-85	1	Capza2
8.79304e-88	0.687544	0.422	0.179	1.36433e-83	1	Il18bp
9.70869e-88	0.572603	0.567	0.296	1.5064e-83	1	Rasa4
1.69216e-87	0.502227	0.237	0.06	2.62556e-83	1	Ifi214
1.89723e-87	0.517795	0.991	0.922	2.94374e-83	1	Slfn2
3.35532e-87	0.674354	0.667	0.421	5.20612e-83	1	Svbp
1.22582e-86	0.599942	0.503	0.235	1.90199e-82	1	Zup1
1.92201e-86	0.475653	0.97	0.885	2.98218e-82	1	Tmbim6
9.20796e-86	0.608744	0.578	0.313	1.42871e-81	1	Coro2a
5.85611e-85	0.452979	0.24	0.063	9.08634e-81	1	Setdb2
6.20091e-85	0.643282	0.499	0.247	9.62133e-81	1	Aftph
1.92314e-84	0.661792	0.829	0.591	2.98395e-80	1	Cd274
4.5653e-84	0.4362	0.357	0.128	7.08351e-80	1	Oas2
3.46557e-82	0.597009	0.48	0.229	5.37718e-78	1	Adap2
5.97531e-82	0.657903	0.816	0.616	9.2713e-78	1	Cd300lf
9.50107e-82	0.624737	0.899	0.725	1.47419e-77	1	Trim25
2.49989e-81	0.645392	0.754	0.54	3.87883e-77	1	Irf2
2.90967e-81	0.668739	0.786	0.58	4.51464e-77	1	Gch1
4.06794e-81	0.554123	0.878	0.688	6.31181e-77	1	Plin2
4.18958e-81	0.544708	0.409	0.17	6.50055e-77	1	Gbp9
4.19872e-81	0.464579	0.999	0.981	6.51473e-77	1	H2-K1
1.09209e-79	0.641713	0.859	0.676	1.69449e-75	1	Psmb10
4.55736e-79	0.70533	0.775	0.581	7.07119e-75	1	Dync1i2
6.94454e-79	0.668916	0.49	0.24	1.07752e-74	1	Cd40
2.01274e-78	0.589836	0.73	0.491	3.12297e-74	1	Tap2
2.41552e-78	0.409671	0.263	0.08	3.74792e-74	1	Slc25a22
6.07259e-78	0.598651	0.575	0.324	9.42222e-74	1	Morc3
9.93658e-77	0.471902	0.276	0.089	1.54176e-72	1	B430306N03Rik
2.76554e-76	0.309893	0.18	0.039	4.29102e-72	1	Gm5431
6.85101e-76	0.67921	0.933	0.753	1.063e-71	1	Il1rn
1.00828e-75	0.644249	0.72	0.508	1.56445e-71	1	Ehd4
1.94129e-75	0.568128	0.46	0.222	3.01211e-71	1	Dennd1b
1.60587e-74	0.550751	0.937	0.854	2.49167e-70	1	Akr1a1
2.84598e-73	0.613039	0.659	0.407	4.41582e-69	1	Hk3
4.86368e-73	0.636234	0.745	0.502	7.54648e-69	1	Fcgr4
2.29183e-72	0.568484	0.574	0.33	3.55601e-68	1	Rnf114
2.30499e-72	0.573576	0.926	0.79	3.57643e-68	1	Msrb1
1.05923e-71	0.629041	0.722	0.519	1.6435e-67	1	Smchd1
1.69596e-71	0.638483	0.981	0.931	2.63144e-67	1	Ctsc
3.85316e-71	0.491519	0.98	0.89	5.97856e-67	1	Capg
6.1607e-71	0.509458	0.33	0.128	9.55894e-67	1	A530064D06Rik
4.8217e-70	0.573909	0.754	0.55	7.48136e-66	1	Fndc3a
1.84265e-69	0.521383	0.465	0.234	2.85906e-65	1	Tmem184b
6.84086e-69	0.430269	0.998	0.947	1.06143e-64	1	Cd52
7.8695e-69	0.634784	0.531	0.299	1.22103e-64	1	Rin2
1.03321e-68	0.472757	0.99	0.931	1.60312e-64	1	Cstb
2.93422e-68	0.62767	0.863	0.686	4.55274e-64	1	Glrx
5.60172e-68	1.13116	0.817	0.655	8.69163e-64	1	Ccl2
5.93094e-68	0.533356	0.572	0.333	9.20244e-64	1	Slc29a3
1.10123e-67	0.418467	0.291	0.106	1.70867e-63	1	Frmd4a
3.4361e-67	0.641913	0.873	0.679	5.33146e-63	1	Aif1
4.91619e-67	0.573728	0.559	0.325	7.62796e-63	1	Peli1
1.91146e-66	0.401649	0.241	0.076	2.96582e-62	1	Ms4a4b
2.22594e-66	0.423258	0.987	0.922	3.45376e-62	1	Sdcbp
4.00292e-65	0.370765	0.224	0.068	6.21093e-61	1	Aldh1b1
3.78973e-64	1.13643	0.487	0.258	5.88015e-60	1	Ccl12
6.08175e-64	0.579739	0.623	0.43	9.43644e-60	1	Casp8
8.57221e-64	0.548635	0.64	0.42	1.33006e-59	1	Rap2c
1.31543e-63	0.497533	0.337	0.144	2.04103e-59	1	Mitd1
2.38927e-63	0.259827	0.113	0.019	3.70719e-59	1	Sectm1a
3.56639e-63	0.284112	0.19	0.051	5.53362e-59	1	AW011738
4.342e-63	0.651782	0.929	0.825	6.73704e-59	1	Prdx6
6.95936e-63	0.554597	0.702	0.505	1.07981e-58	1	Hck
4.45329e-62	0.461252	0.338	0.144	6.90972e-58	1	Trim12c
6.68581e-62	0.536984	0.897	0.738	1.03737e-57	1	Grina
2.02147e-61	0.45402	0.341	0.147	3.13651e-57	1	Uba7
2.86903e-61	0.433651	0.422	0.205	4.45159e-57	1	Nlrc5
3.97257e-61	0.503404	0.319	0.135	6.16384e-57	1	Endod1
4.7509e-61	0.468789	0.883	0.747	7.3715e-57	1	Rab5c
5.74102e-61	0.38313	0.261	0.094	8.90777e-57	1	Treml2
6.09544e-61	0.52947	0.838	0.657	9.45768e-57	1	Lst1
6.43305e-61	0.472814	0.878	0.701	9.98152e-57	1	Nampt
8.76234e-61	0.77901	0.4	0.192	1.35956e-56	1	Cd69
9.17021e-61	0.467468	0.465	0.244	1.42285e-56	1	Parp9
9.095e-60	0.545369	0.623	0.396	1.41118e-55	1	Tent5a
9.59341e-60	0.429689	0.307	0.122	1.48851e-55	1	Gbp6
1.68348e-59	0.517541	0.764	0.599	2.61208e-55	1	Mbd2
4.36484e-59	0.507416	0.499	0.286	6.77249e-55	1	Casp1
6.09716e-59	0.40233	0.988	0.955	9.46036e-55	1	Ubc
7.40027e-59	0.47798	0.448	0.235	1.14823e-54	1	Rnf34
1.16695e-58	0.404416	0.298	0.121	1.81064e-54	1	Mlkl
1.96263e-58	0.515381	0.815	0.659	3.04521e-54	1	Rab5if
3.82967e-58	0.251219	0.126	0.026	5.94212e-54	1	Tlr3
5.28671e-58	0.39759	0.999	0.968	8.20286e-54	1	Calm1
1.7845e-57	0.453638	0.596	0.38	2.76883e-53	1	Pcgf5
2.43856e-57	0.678118	0.804	0.609	3.78366e-53	1	Atf3
7.6365e-57	0.418924	0.954	0.905	1.18488e-52	1	Rrbp1
2.96539e-56	0.503614	0.569	0.346	4.6011e-52	1	Sema4d
7.29712e-56	0.512655	0.465	0.256	1.13222e-51	1	Etnk1
9.47735e-56	0.545754	0.758	0.545	1.47051e-51	1	Pla2g7
9.91636e-56	0.365861	0.221	0.073	1.53862e-51	1	A530032D15Rik
1.45713e-55	0.903238	0.51	0.285	2.26088e-51	1	Nos2
1.52492e-55	0.439403	0.668	0.462	2.36606e-51	1	Nsd3
4.17123e-55	0.446803	0.404	0.206	6.47209e-51	1	Stard3
7.89093e-55	0.470007	0.897	0.785	1.22436e-50	1	Clic4
2.40253e-54	0.466459	0.473	0.272	3.72776e-50	1	Tor1aip2
9.20749e-54	0.456743	0.879	0.772	1.42863e-49	1	Lyn
2.5786e-53	0.543306	0.76	0.607	4.00096e-49	1	Cycs
5.29706e-53	0.432811	0.332	0.15	8.21891e-49	1	P2ry14
9.04081e-53	0.443687	0.506	0.294	1.40277e-48	1	Gm21188
1.37859e-52	0.414881	0.94	0.845	2.13902e-48	1	Grn
2.44973e-52	1.33423	0.391	0.198	3.80101e-48	1	Ccl5
2.95581e-52	0.577307	0.75	0.555	4.58623e-48	1	C3ar1
2.99144e-52	0.551758	0.478	0.28	4.64152e-48	1	Plaat3
4.11626e-52	0.482794	0.913	0.813	6.38678e-48	1	Esd
1.42045e-51	0.46933	0.567	0.375	2.20397e-47	1	Tmem219
1.47938e-51	0.283712	0.165	0.047	2.2954e-47	1	Oas1g
1.54496e-51	0.480753	0.446	0.251	2.39716e-47	1	Aida
2.71725e-51	0.449742	0.564	0.351	4.21608e-47	1	Casp4
3.22615e-51	0.447238	0.435	0.236	5.0057e-47	1	Apobec3
3.89323e-51	0.581103	0.41	0.215	6.04073e-47	1	Jaml
4.24156e-51	0.500381	0.628	0.426	6.5812e-47	1	Clec2d
5.845e-51	0.43723	0.983	0.945	9.06911e-47	1	Tgfbi
1.55182e-50	0.471648	0.728	0.533	2.4078e-46	1	Resf1
1.25546e-48	0.255334	0.139	0.036	1.94797e-44	1	Gpsm2
1.94474e-48	0.450558	0.681	0.485	3.01746e-44	1	Jak2
2.6225e-48	0.371837	0.275	0.115	4.06907e-44	1	Irgm2
7.40085e-48	0.346245	0.269	0.112	1.14832e-43	1	Akt3
1.22376e-47	0.324275	0.188	0.061	1.89878e-43	1	Slc28a2
1.65703e-47	0.425344	0.302	0.141	2.57105e-43	1	Csrp1
2.34071e-47	0.451724	0.559	0.361	3.63185e-43	1	Xdh
5.05284e-47	0.370671	0.306	0.141	7.83999e-43	1	Itpr1
5.21342e-47	0.503587	0.783	0.649	8.08915e-43	1	Psma5
6.66728e-47	0.760065	0.677	0.461	1.0345e-42	1	Ccl4
8.34637e-47	0.475689	0.374	0.189	1.29502e-42	1	Rhov
1.90868e-46	0.594609	0.678	0.48	2.96151e-42	1	Ccnd2
5.97192e-46	0.413255	0.911	0.795	9.26603e-42	1	Lamp2
9.10351e-46	0.381457	0.317	0.15	1.4125e-41	1	Tdrd7
1.46239e-45	0.289381	0.174	0.056	2.26905e-41	1	Spon1
1.46278e-45	0.497597	0.573	0.393	2.26964e-41	1	Tmem106a
1.71862e-45	0.442119	0.788	0.652	2.66661e-41	1	Arl6ip1
2.08729e-45	0.442776	0.782	0.624	3.23864e-41	1	Snx2
2.22237e-45	0.354846	0.991	0.941	3.44823e-41	1	S100a11
2.83792e-45	0.570909	0.806	0.632	4.40331e-41	1	Ccrl2
3.0724e-45	0.666021	0.55	0.34	4.76714e-41	1	Ly6i
3.48076e-45	0.46041	0.571	0.372	5.40074e-41	1	Gpr141
1.72487e-44	0.492139	0.679	0.523	2.67631e-40	1	Cd164
2.07708e-44	0.361138	0.968	0.898	3.2228e-40	1	Actr3
2.08319e-44	0.440091	0.526	0.334	3.23228e-40	1	Myd88
2.95237e-44	0.335881	0.944	0.859	4.5809e-40	1	Slc15a3
2.51407e-43	0.447228	0.446	0.257	3.90084e-39	1	Pfkfb3
3.11454e-43	0.469057	0.489	0.296	4.83252e-39	1	Abcg1
3.31398e-43	0.382389	0.289	0.135	5.14197e-39	1	Tpst1
3.62676e-43	0.398054	0.817	0.696	5.62727e-39	1	Cd86
1.19284e-42	0.392473	0.413	0.239	1.85081e-38	1	Dcp2
1.43323e-42	0.423282	0.505	0.321	2.22381e-38	1	Lgals8
2.03054e-42	0.476952	0.453	0.255	3.15058e-38	1	Socs1
4.19298e-42	0.370241	0.981	0.908	6.50583e-38	1	Itm2b
1.47269e-41	0.45412	0.644	0.468	2.28503e-37	1	Glipr2
2.0646e-41	0.368253	0.982	0.922	3.20343e-37	1	Anxa2
7.52236e-41	0.375106	0.889	0.789	1.16717e-36	1	Hif1a
1.41254e-40	0.453757	0.594	0.43	2.19169e-36	1	Map2k1
1.54716e-40	0.49313	0.311	0.155	2.40057e-36	1	Flt1
1.81492e-40	0.389604	0.881	0.794	2.81603e-36	1	Tax1bp1
2.09044e-40	0.397733	0.819	0.659	3.24352e-36	1	Smox
6.87142e-40	0.404081	0.877	0.752	1.06617e-35	1	Jpt1
2.14348e-39	0.406919	0.49	0.313	3.32583e-35	1	Rapgef2
5.41268e-39	0.351504	0.299	0.147	8.39831e-35	1	Ankle2
5.74626e-39	0.433665	0.84	0.748	8.91589e-35	1	Cndp2
6.95022e-39	0.393581	0.65	0.461	1.0784e-34	1	Havcr2
7.94602e-39	0.290498	0.219	0.089	1.2329e-34	1	Tmem140
1.17891e-38	0.298623	0.998	0.982	1.8292e-34	1	Srgn
1.19734e-38	0.434836	0.45	0.274	1.85779e-34	1	Il21r
2.2179e-38	0.41777	0.672	0.517	3.4413e-34	1	Evi2a
3.11583e-38	0.373666	0.768	0.63	4.83453e-34	1	Irf5
3.30351e-38	0.992241	0.532	0.355	5.12573e-34	1	Ccl7
3.42874e-38	0.361945	0.638	0.478	5.32003e-34	1	Ilrun
3.61317e-38	0.396519	0.784	0.663	5.60619e-34	1	Fis1
4.57227e-38	0.421993	0.599	0.442	7.09433e-34	1	Dbnl
6.3688e-38	0.40811	0.812	0.689	9.88182e-34	1	Hcls1
7.11791e-38	0.425793	0.586	0.43	1.10441e-33	1	Rnpep
3.19628e-37	0.376865	0.346	0.188	4.95935e-33	1	Hpse
3.49098e-37	0.446684	0.465	0.304	5.41661e-33	1	Ogfrl1
4.10472e-37	0.328208	0.297	0.15	6.36889e-33	1	Usb1
4.48817e-37	0.420153	0.379	0.223	6.96385e-33	1	Prpf38a
5.25467e-37	0.413929	0.84	0.731	8.15315e-33	1	H2afy
9.29018e-37	0.3808	0.639	0.48	1.44146e-32	1	Snx10
1.8335e-36	0.423922	0.62	0.46	2.84486e-32	1	Reep3
3.71378e-36	0.39659	0.521	0.347	5.7623e-32	1	Mpp1
4.60818e-36	0.30284	0.26	0.122	7.15006e-32	1	Psme2b
4.92367e-36	0.424068	0.363	0.212	7.63957e-32	1	Hat1
5.25248e-36	0.276421	0.248	0.114	8.14975e-32	1	Trim12a
1.35027e-35	0.319119	0.298	0.155	2.09509e-31	1	Triobp
1.47351e-35	0.39614	0.387	0.233	2.2863e-31	1	D1Ertd622e
4.30089e-35	0.369617	0.721	0.59	6.67326e-31	1	Laptm4a
5.42543e-35	0.355686	0.271	0.136	8.4181e-31	1	Coq2
7.28769e-35	0.306269	0.23	0.104	1.13076e-30	1	Fbxw17
7.33264e-35	0.383855	0.723	0.594	1.13773e-30	1	Tut7
9.39694e-35	0.38814	0.508	0.345	1.45803e-30	1	Pxk
1.36795e-34	0.367134	0.805	0.704	2.12251e-30	1	Arf4
1.56817e-34	0.4162	0.315	0.174	2.43317e-30	1	Cd180
3.09017e-34	0.374349	0.5	0.309	4.79471e-30	1	Vcan
4.02329e-34	0.4264	0.474	0.316	6.24254e-30	1	Ppa1
4.46316e-34	0.336369	0.359	0.202	6.92504e-30	1	Zcchc2
5.58932e-34	0.417817	0.661	0.531	8.67239e-30	1	G3bp2
6.66851e-34	0.273482	0.24	0.111	1.03469e-29	1	Tent4a
9.20243e-34	0.294943	0.926	0.847	1.42785e-29	1	Actr2
1.17124e-33	0.325618	0.327	0.178	1.81729e-29	1	Adar
1.35332e-33	0.365608	0.465	0.306	2.09981e-29	1	Sap30
1.66809e-33	0.378357	0.721	0.583	2.58821e-29	1	Tmbim4
1.99322e-33	0.37538	0.545	0.395	3.09268e-29	1	Nono
2.07468e-33	0.326387	0.264	0.134	3.21907e-29	1	Chpt1
3.84615e-33	0.303032	0.25	0.119	5.96768e-29	1	Trim56
4.34764e-33	0.42943	0.385	0.234	6.7458e-29	1	Ccdc25
1.52786e-32	0.266841	0.278	0.14	2.37063e-28	1	Tlr7
2.57199e-32	0.318101	0.953	0.87	3.9907e-28	1	Pitpna
6.0716e-32	0.36947	0.268	0.139	9.4207e-28	1	Ift172
6.56017e-32	0.404816	0.513	0.357	1.01788e-27	1	Alas1
1.33936e-31	0.423699	0.517	0.351	2.07815e-27	1	Nupr1
2.1465e-31	0.353549	0.554	0.399	3.3305e-27	1	Il2rg
2.3058e-31	0.360661	0.307	0.169	3.57769e-27	1	I830077J02Rik
2.63385e-31	0.441107	0.453	0.309	4.08667e-27	1	Acadl
6.71943e-31	0.293672	0.138	0.049	1.04259e-26	1	Il27
6.83699e-31	0.253573	0.921	0.839	1.06083e-26	1	Sat1
8.31831e-31	0.384863	0.4	0.251	1.29067e-26	1	Plekhf2
1.61665e-30	0.335094	0.349	0.199	2.5084e-26	1	Ddit3
1.68829e-30	0.398695	0.636	0.485	2.61956e-26	1	Spint1
1.71994e-30	0.324693	0.49	0.332	2.66866e-26	1	Ascc3
1.97557e-30	0.335855	0.645	0.485	3.0653e-26	1	Klra2
2.04888e-30	0.357894	0.862	0.768	3.17904e-26	1	Rnh1
2.23984e-30	0.391453	0.619	0.48	3.47534e-26	1	Anxa4
2.30135e-30	0.348266	0.638	0.507	3.57078e-26	1	Mvp
3.14667e-30	0.415657	0.683	0.55	4.88238e-26	1	Ptafr
3.43862e-30	0.375583	0.917	0.824	5.33537e-26	1	Basp1
3.46525e-30	0.28813	0.958	0.896	5.37669e-26	1	Arpc5
3.66926e-30	0.399953	0.624	0.464	5.69323e-26	1	Txnip
7.77605e-30	0.357774	0.496	0.35	1.20653e-25	1	Acer3
1.19821e-29	0.313446	0.266	0.142	1.85915e-25	1	Slc25a12
1.63783e-29	0.253517	0.142	0.053	2.54126e-25	1	Nmral1
2.0928e-29	0.281085	0.989	0.925	3.24719e-25	1	S100a10
2.2064e-29	0.376359	0.707	0.581	3.42344e-25	1	N4bp1
2.90747e-29	0.296432	0.243	0.121	4.51123e-25	1	Slc30a1
3.18132e-29	0.382448	0.611	0.466	4.93613e-25	1	BC028528
6.12179e-29	0.349009	0.313	0.184	9.49857e-25	1	Gmppb
9.60902e-29	0.388055	0.454	0.315	1.49094e-24	1	Evl
1.23799e-28	0.33628	0.832	0.724	1.92086e-24	1	Ier5
1.35619e-28	0.377495	0.387	0.248	2.10426e-24	1	Fam111a
1.78204e-28	0.355269	0.594	0.456	2.76501e-24	1	Il13ra1
2.6321e-28	0.333347	0.396	0.26	4.08396e-24	1	Gatad2a
3.30563e-28	0.294029	0.913	0.822	5.12901e-24	1	Ccr1
3.84487e-28	0.474812	0.515	0.385	5.96571e-24	1	Stxbp3
4.09223e-28	0.410958	0.326	0.192	6.3495e-24	1	Rgl1
4.26833e-28	0.329214	0.517	0.371	6.62275e-24	1	Cers6
4.45547e-28	0.326539	0.356	0.213	6.91311e-24	1	Apobec1
6.27918e-28	0.336279	0.308	0.178	9.74277e-24	1	Pdk3
6.94768e-28	0.36022	0.703	0.593	1.078e-23	1	Pirb
7.63863e-28	0.352759	0.813	0.7	1.18521e-23	1	Psma4
9.61979e-28	0.261273	0.976	0.916	1.49261e-23	1	Clic1
1.34563e-27	0.324755	0.375	0.235	2.08788e-23	1	Vcpip1
1.4252e-27	0.304864	0.309	0.178	2.21134e-23	1	Tlk2
1.55349e-27	0.35627	0.838	0.737	2.4104e-23	1	Chd7
1.73242e-27	0.297635	0.434	0.29	2.68802e-23	1	Itpkb
1.88905e-27	0.324788	0.497	0.333	2.93105e-23	1	Maf
2.29692e-27	0.301764	0.441	0.295	3.5639e-23	1	Cmtr1
3.83106e-27	0.364481	0.563	0.429	5.94427e-23	1	Milr1
4.66556e-27	0.415499	0.23	0.114	7.23908e-23	1	Serpina3g
6.47445e-27	0.314795	0.293	0.168	1.00458e-22	1	Keap1
3.10101e-26	0.329538	0.503	0.359	4.81153e-22	1	Arid5b
3.55596e-26	0.329587	0.386	0.253	5.51743e-22	1	Pgap2
6.88626e-26	0.343753	0.568	0.432	1.06847e-21	1	Slc9a3r1
1.02026e-25	0.319115	0.326	0.188	1.58304e-21	1	Calhm6
2.22328e-25	0.259349	0.952	0.914	3.44965e-21	1	Msn
2.24971e-25	0.345	0.574	0.453	3.49066e-21	1	Leprotl1
4.0629e-25	0.301141	0.847	0.726	6.30399e-21	1	Ccr5
4.38577e-25	0.322318	0.528	0.39	6.80496e-21	1	Ccdc86
6.7428e-25	0.378319	0.615	0.502	1.04621e-20	1	Atp6v1d
7.42257e-25	0.298842	0.828	0.743	1.15169e-20	1	Ube2l3
8.84162e-25	0.3156	0.581	0.457	1.37187e-20	1	Rab8a
1.72169e-24	0.263961	0.248	0.136	2.67137e-20	1	Rgs14
1.84953e-24	0.346903	0.774	0.671	2.86973e-20	1	Zyx
1.92991e-24	0.269149	0.692	0.566	2.99444e-20	1	Jarid2
2.33221e-24	0.345767	0.548	0.424	3.61866e-20	1	AB124611
2.7722e-24	0.274038	0.642	0.514	4.30135e-20	1	Tcirg1
2.84274e-24	0.256346	0.626	0.495	4.4108e-20	1	Zc3hav1
3.0613e-24	0.296523	0.341	0.213	4.74991e-20	1	Vps54
3.90786e-24	0.270433	0.861	0.786	6.06344e-20	1	Slc3a2
5.87715e-24	0.337272	0.478	0.357	9.11898e-20	1	Plod3
1.59119e-23	0.339526	0.64	0.538	2.4689e-19	1	Znhit1
1.59256e-23	0.452753	0.861	0.77	2.47102e-19	1	Fos
2.67168e-23	0.30861	0.431	0.305	4.14538e-19	1	Azi2
4.08511e-23	0.363654	0.44	0.316	6.33846e-19	1	Zfp800
5.11205e-23	0.361572	0.545	0.434	7.93186e-19	1	Scamp2
5.19089e-23	0.329585	0.608	0.482	8.05419e-19	1	Entpd1
6.8633e-23	0.268401	0.264	0.152	1.06491e-18	1	Ikbke
1.15944e-22	0.317348	0.269	0.155	1.79899e-18	1	Ms4a8a
1.1635e-22	0.337878	0.574	0.456	1.80529e-18	1	Ranbp2
2.09501e-22	0.326442	0.616	0.501	3.25061e-18	1	Uba1
2.1078e-22	0.293909	0.312	0.193	3.27046e-18	1	Bbx
2.15352e-22	0.272803	0.874	0.8	3.3414e-18	1	Chmp2a
2.18352e-22	0.297156	0.873	0.802	3.38795e-18	1	Spi1
3.79556e-22	0.329661	0.556	0.44	5.8892e-18	1	Csk
6.36419e-22	0.285699	0.707	0.613	9.87468e-18	1	Pdcd10
9.21938e-22	0.373553	0.402	0.286	1.43048e-17	1	Gng12
9.82689e-22	0.301135	0.519	0.405	1.52474e-17	1	P2rx4
1.26832e-21	0.307009	0.648	0.546	1.96793e-17	1	Ndufs4
1.8678e-21	0.381206	0.455	0.326	2.89808e-17	1	Axl
2.23232e-21	0.320854	0.872	0.785	3.46366e-17	1	Msr1
2.62873e-21	0.307884	0.46	0.339	4.07874e-17	1	Synj1
5.82781e-21	0.276059	0.256	0.152	9.04243e-17	1	Ift22
5.95335e-21	0.379266	0.933	0.868	9.23721e-17	1	Prdx1
6.46425e-21	0.329262	0.746	0.656	1.00299e-16	1	Lmnb1
7.18836e-21	0.297765	0.29	0.175	1.11535e-16	1	Cnn3
7.44856e-21	0.312443	0.713	0.623	1.15572e-16	1	Selplg
7.57467e-21	0.325038	0.505	0.374	1.17529e-16	1	Tent5c
7.93335e-21	0.250038	0.375	0.254	1.23094e-16	1	Plekha2
8.1259e-21	0.335958	0.451	0.338	1.26081e-16	1	Hdac1
1.40313e-20	0.267235	0.169	0.083	2.17709e-16	1	Cebpe
1.4708e-20	0.277689	0.64	0.524	2.28209e-16	1	Crlf2
1.58729e-20	0.251907	0.867	0.804	2.46284e-16	1	Diaph1
1.78954e-20	0.285736	0.359	0.237	2.77665e-16	1	2022-03-01
3.62531e-20	0.293113	0.394	0.278	5.62503e-16	1	Max
4.01281e-20	0.288681	0.406	0.288	6.22628e-16	1	Ubr4
4.53707e-20	0.328854	0.511	0.408	7.03972e-16	1	Taok3
5.0663e-20	0.323021	0.653	0.524	7.86087e-16	1	C3
5.08596e-20	0.257229	0.369	0.251	7.89137e-16	1	Pik3cd
7.49657e-20	0.284879	0.861	0.787	1.16317e-15	1	1810037I17Rik
8.0783e-20	0.272862	0.608	0.492	1.25343e-15	1	Atp11b
8.49825e-20	0.254062	0.286	0.178	1.31859e-15	1	Tifab
9.94405e-20	0.270341	0.471	0.347	1.54292e-15	1	Etv6
1.15829e-19	0.267779	0.357	0.247	1.7972e-15	1	Ankfy1
1.65471e-19	0.286076	0.356	0.249	2.56745e-15	1	Cept1
2.16871e-19	0.317428	0.45	0.337	3.36498e-15	1	Naip2
2.59256e-19	0.282813	0.602	0.495	4.02261e-15	1	Tsc22d4
3.36845e-19	0.259482	0.722	0.628	5.22649e-15	1	Mkrn1
8.24524e-19	0.257649	0.43	0.315	1.27933e-14	1	Irf9
8.33942e-19	0.274119	0.331	0.22	1.29394e-14	1	Fmnl2
1.52166e-18	0.288095	0.686	0.558	2.36101e-14	1	Clec5a
2.45904e-18	0.300626	0.401	0.281	3.81545e-14	1	Slamf8
3.45653e-18	0.284247	0.434	0.324	5.36316e-14	1	Gsdmd
4.06127e-18	0.256391	0.56	0.448	6.30147e-14	1	Ist1
4.71033e-18	0.27788	0.53	0.429	7.30854e-14	1	Lpcat2
6.36787e-18	0.284863	0.39	0.28	9.88038e-14	1	Zfas1
6.4456e-18	0.277467	0.472	0.369	1.0001e-13	1	Mvb12a
7.65723e-18	0.270227	0.676	0.59	1.1881e-13	1	Lrpap1
8.35944e-18	0.29852	0.554	0.454	1.29705e-13	1	Twf2
9.68699e-18	0.266708	0.595	0.496	1.50303e-13	1	Rab21
1.3314e-17	0.287661	0.573	0.468	2.06579e-13	1	Dek
1.79836e-17	0.267965	0.461	0.351	2.79033e-13	1	Tmem243
2.0272e-17	0.268615	0.433	0.325	3.1454e-13	1	Coa5
4.15239e-17	0.25525	0.378	0.268	6.44285e-13	1	Fyn
8.40296e-17	0.331903	0.524	0.421	1.3038e-12	1	Bst1
8.84667e-17	0.275495	0.629	0.537	1.37265e-12	1	Plekho1
1.33161e-16	0.29242	0.692	0.591	2.06612e-12	1	Rgs2
5.53334e-16	0.276069	0.306	0.21	8.58553e-12	1	Ikzf1
5.82243e-16	0.274816	0.445	0.349	9.03408e-12	1	Pstpip1
9.77594e-16	0.251333	0.351	0.246	1.51683e-11	1	Phc2
1.00534e-15	0.279884	0.543	0.461	1.55988e-11	1	Chmp5
1.0502e-15	0.297709	0.677	0.586	1.62949e-11	1	Cyp4f18
1.15962e-15	0.256607	0.557	0.468	1.79926e-11	1	Xrn2
1.22835e-15	0.272886	0.346	0.249	1.90591e-11	1	Mocs2
1.32298e-15	0.250533	0.346	0.244	2.05273e-11	1	Dram1
1.58412e-15	0.306981	0.404	0.291	2.45792e-11	1	Rasgef1b
1.914e-15	0.379447	0.285	0.197	2.96976e-11	1	Tmem171
2.53513e-15	0.359022	0.586	0.495	3.93351e-11	1	H2-Q7
3.01745e-15	0.468132	0.483	0.371	4.68188e-11	1	Slpi
3.16686e-15	0.282248	0.674	0.592	4.9137e-11	1	Tiparp
4.554e-15	0.258603	0.681	0.594	7.06599e-11	1	Adssl1
6.46194e-15	0.253754	0.686	0.6	1.00263e-10	1	Ptpn6
1.26087e-14	0.266008	0.474	0.372	1.95637e-10	1	Gla
1.6372e-14	0.25976	0.702	0.616	2.54027e-10	1	Cnih4
1.729e-14	0.252884	0.583	0.5	2.68272e-10	1	Ppp1r18
1.94399e-14	0.266189	0.563	0.479	3.0163e-10	1	Dync1h1
3.81487e-14	0.257183	0.711	0.646	5.91916e-10	1	Mycbp2
4.38702e-14	0.274941	0.304	0.206	6.8069e-10	1	Fpr2
8.0877e-14	0.255622	0.438	0.346	1.25489e-09	1	Anxa6
8.56824e-14	0.257124	0.782	0.674	1.32945e-09	1	Cxcl16
1.31436e-12	0.320773	0.529	0.444	2.03937e-08	1	Ecm1
3.68375e-12	0.262483	0.867	0.815	5.71571e-08	1	Dynll1
7.47325e-12	0.332756	0.298	0.219	1.15955e-07	1	H2-Q6
8.98463e-12	0.27398	0.644	0.571	1.39405e-07	1	Plgrkt
6.88722e-11	0.266666	0.81	0.756	1.06862e-06	1	Pycard
9.30631e-09	0.252484	0.453	0.385	0.000144397	1	Rab7b
2.34771e-05	0.45907	0.264	0.215	0.36427	1	Timp1
0	1.69252	0.997	0.683	0	2	Arg1
2.27408e-261	1.73301	0.969	0.692	3.52846e-257	2	Ctsl
5.68742e-253	1.36334	0.897	0.422	8.8246e-249	2	Pdpn
1.01024e-235	2.36312	0.687	0.242	1.5675e-231	2	Cxcl3
8.18818e-218	1.19499	0.802	0.348	1.27048e-213	2	Abca1
3.7815e-199	1.00932	0.971	0.709	5.86737e-195	2	Adam8
2.61447e-192	1.03452	0.984	0.771	4.05661e-188	2	Ctsd
3.92021e-177	1.58887	0.933	0.615	6.08259e-173	2	Spp1
1.98938e-172	2.49463	0.626	0.242	3.08673e-168	2	Pf4
9.60291e-170	0.843277	0.976	0.77	1.48999e-165	2	Msr1
7.28989e-164	0.795224	0.984	0.874	1.1311e-159	2	Itgam
2.71754e-160	1.15832	0.284	0.049	4.21654e-156	2	Sox4
1.42276e-159	0.952041	0.94	0.672	2.20755e-155	2	Clec4d
7.61641e-158	0.977673	0.958	0.714	1.18176e-153	2	Clec4n
3.94787e-145	0.87216	0.95	0.731	6.12551e-141	2	Grina
1.49881e-137	1.0823	0.972	0.808	2.32555e-133	2	Cxcl2
1.23318e-134	1.0008	0.853	0.535	1.9134e-130	2	Hilpda
1.23715e-133	0.746929	0.946	0.65	1.91957e-129	2	Dab2
1.3842e-131	1.30766	0.422	0.129	2.14773e-127	2	Tnfrsf9
2.28364e-122	0.448503	0.248	0.046	3.5433e-118	2	Fpr1
3.52119e-119	0.665246	0.996	0.929	5.46347e-115	2	Ctsc
1.75937e-113	0.887216	0.836	0.505	2.72983e-109	2	Zfp36l1
8.20664e-109	1.32398	0.636	0.308	1.27334e-104	2	Mmp12
2.45743e-106	1.45475	0.655	0.338	3.81294e-102	2	Ccl7
4.12745e-104	0.641364	0.916	0.643	6.40416e-100	2	Sdc3
9.0821e-104	0.757632	0.738	0.415	1.40918e-99	2	Ecm1
1.592e-101	1.24562	0.331	0.097	2.47015e-97	2	Mmp13
1.96645e-98	0.89166	0.898	0.661	3.05114e-94	2	Id2
3.44708e-96	0.695937	0.871	0.619	5.3485e-92	2	Cfp
5.49363e-96	1.42237	0.827	0.635	8.52391e-92	2	Ccl6
1.00205e-95	0.519334	0.36	0.117	1.55477e-91	2	F7
1.30682e-95	1.10761	0.814	0.599	2.02766e-91	2	Ccl9
9.96556e-95	0.83633	0.71	0.395	1.54626e-90	2	Rgs1
1.86711e-94	0.568051	0.387	0.136	2.89701e-90	2	Tmem119
9.57693e-94	0.759457	0.633	0.314	1.48596e-89	2	Maf
2.41961e-90	0.716778	0.922	0.751	3.75427e-86	2	Bst2
3.98078e-90	0.874818	0.75	0.458	6.17657e-86	2	Odc1
2.12824e-89	0.581153	0.965	0.841	3.30217e-85	2	Grn
3.43125e-89	0.570119	0.938	0.776	5.32392e-85	2	Lrp1
9.73807e-89	0.582481	0.774	0.451	1.51096e-84	2	C5ar1
1.26989e-88	0.633153	0.757	0.474	1.97036e-84	2	Lgals3bp
3.3412e-86	0.580245	0.703	0.405	5.1842e-82	2	Cd84
6.43278e-85	0.923981	0.607	0.326	9.9811e-81	2	Ccl3
3.79309e-83	1.17118	0.851	0.65	5.88535e-79	2	Ccl2
1.43334e-82	0.885614	0.504	0.23	2.22397e-78	2	Mrc1
1.84669e-82	0.609884	0.841	0.542	2.86533e-78	2	C3ar1
2.50427e-82	0.675247	0.726	0.466	3.88563e-78	2	Snx6
3.6774e-82	0.674628	0.889	0.683	5.70586e-78	2	Glrx
7.02874e-80	0.488347	0.427	0.177	1.09058e-75	2	Tmem171
1.08392e-79	0.644047	0.661	0.36	1.68181e-75	2	Il7r
1.84984e-78	0.537744	0.742	0.449	2.8702e-74	2	Cpd
2.08277e-78	0.566766	0.987	0.903	3.23162e-74	2	Lgals1
2.9627e-77	0.615151	0.647	0.362	4.59693e-73	2	Irs2
9.52977e-76	0.459365	0.51	0.242	1.47864e-71	2	Cd300ld
1.71979e-74	0.499174	1	0.999	2.66843e-70	2	Fth1
7.61218e-74	0.659306	0.51	0.248	1.18111e-69	2	Cd93
1.25928e-73	0.434022	0.993	0.94	1.9539e-69	2	Lcp1
3.65412e-73	0.769958	0.817	0.55	5.66972e-69	2	Inhba
1.86915e-72	0.831986	0.326	0.122	2.90018e-68	2	Thbd
2.64582e-72	0.644742	0.732	0.487	4.10526e-68	2	Arrdc4
2.79048e-70	0.478753	0.958	0.729	4.32971e-66	2	Bcl2a1b
2.71227e-69	0.519125	0.946	0.83	4.20835e-65	2	Ets2
8.43314e-68	0.359869	0.308	0.11	1.30849e-63	2	A930007I19Rik
1.01317e-67	0.485053	0.582	0.307	1.57204e-63	2	Nt5e
1.57022e-67	0.482878	0.807	0.516	2.43635e-63	2	Mmp14
1.71194e-67	0.443077	0.99	0.885	2.65624e-63	2	Pgk1
4.14494e-67	0.416286	0.277	0.096	6.43129e-63	2	Igf1r
4.55103e-67	0.575007	0.911	0.744	7.06137e-63	2	Nlrp3
8.31016e-67	0.615881	0.883	0.659	1.2894e-62	2	Vegfa
9.31446e-67	0.782435	0.877	0.719	1.44523e-62	2	Mafb
1.1943e-65	0.581328	0.586	0.333	1.85307e-61	2	Pdia4
3.32613e-65	0.46301	0.702	0.411	5.16082e-61	2	Trem2
3.0263e-64	0.754969	0.638	0.383	4.69561e-60	2	Phlda1
3.78328e-64	0.635223	0.631	0.389	5.87014e-60	2	Plk3
3.92038e-64	0.449335	0.978	0.895	6.08286e-60	2	Fcgr3
1.79422e-63	0.700229	0.83	0.624	2.78391e-59	2	Ptgs2
2.47157e-63	0.426059	0.985	0.887	3.83489e-59	2	Fcgr2b
1.09787e-62	0.53445	0.92	0.736	1.70345e-58	2	Cd9
1.1523e-62	0.428127	0.992	0.813	1.78791e-58	2	Basp1
5.17432e-62	0.448424	0.472	0.23	8.02847e-58	2	Sash1
4.82779e-61	0.82308	0.698	0.458	7.4908e-57	2	Ccl4
7.77161e-61	0.289649	0.199	0.055	1.20584e-56	2	Mirt2
1.98224e-60	0.417764	0.42	0.19	3.07564e-56	2	Fpr2
5.11873e-60	0.454516	0.452	0.227	7.94222e-56	2	Abcc1
7.51145e-60	0.594368	0.972	0.893	1.16548e-55	2	Ier3
1.09182e-59	0.528489	0.869	0.659	1.69407e-55	2	Fosb
8.54019e-59	0.276521	0.213	0.065	1.3251e-54	2	Mertk
8.68233e-59	0.450566	0.358	0.155	1.34715e-54	2	Rhoc
1.07881e-57	0.589242	0.984	0.933	1.67388e-53	2	Cdkn1a
1.12918e-57	0.534359	0.504	0.256	1.75203e-53	2	Ccl12
1.13419e-57	0.52911	0.542	0.281	1.75981e-53	2	Nos2
2.0741e-57	0.623518	0.377	0.169	3.21817e-53	2	Ms4a7
1.25517e-56	0.725762	0.848	0.667	1.94751e-52	2	Lgmn
1.47779e-56	0.310077	0.277	0.105	2.29294e-52	2	Agap1
1.04872e-55	0.416539	0.421	0.202	1.62719e-51	2	H2-Q6
1.69576e-55	0.533944	0.543	0.304	2.63114e-51	2	Hcar2
6.59681e-55	0.383647	0.974	0.893	1.02356e-50	2	Cd53
1.86558e-54	0.503336	0.721	0.476	2.89463e-50	2	H2-Q7
9.87592e-54	0.63938	0.912	0.757	1.53235e-49	2	Il1rn
9.81976e-52	0.493641	0.832	0.609	1.52363e-47	2	Emp1
3.32851e-51	0.313282	0.999	0.99	5.16452e-47	2	B2m
5.99528e-51	0.391825	0.974	0.814	9.30228e-47	2	Mif
3.14525e-50	0.6019	0.355	0.165	4.88017e-46	2	Hbegf
5.32375e-50	0.429603	0.947	0.823	8.26033e-46	2	Prdx6
5.41938e-50	0.381666	0.952	0.82	8.4087e-46	2	App
2.16053e-49	0.316665	0.806	0.544	3.35228e-45	2	Irf7
2.59426e-49	0.365434	0.298	0.126	4.02525e-45	2	Socs2
7.24028e-49	0.450933	0.656	0.436	1.1234e-44	2	Nus1
1.78911e-48	0.616146	0.747	0.547	2.77599e-44	2	Pla2g7
1.80415e-48	0.406875	0.733	0.515	2.79932e-44	2	Cd164
2.97007e-48	0.490479	0.6	0.376	4.60836e-44	2	Egr2
6.14298e-48	0.400385	0.847	0.624	9.53145e-44	2	Ly6a
1.10773e-47	0.408127	0.899	0.74	1.71876e-43	2	Cndp2
1.93599e-47	0.428833	0.312	0.141	3.00388e-43	2	Tspan3
2.45271e-47	0.374784	0.371	0.183	3.80563e-43	2	Ap1b1
2.93707e-47	0.446822	0.586	0.346	4.55716e-43	2	Slc7a2
6.73662e-47	0.267318	0.504	0.269	1.04525e-42	2	Stab1
9.167e-47	0.407499	0.523	0.305	1.42235e-42	2	Klf7
2.27747e-46	0.43162	0.836	0.66	3.53373e-42	2	Dusp5
4.29383e-46	0.325538	0.402	0.205	6.6623e-42	2	Pde8a
1.57821e-45	0.489898	0.675	0.431	2.44875e-41	2	Il1a
1.64061e-45	0.369549	0.645	0.403	2.54557e-41	2	Bst1
4.6558e-45	0.388043	0.921	0.765	7.22394e-41	2	Sirpa
4.73717e-45	0.345443	0.699	0.469	7.35019e-41	2	Osbpl8
4.90286e-45	0.334226	0.641	0.413	7.60727e-41	2	Sh3pxd2b
7.77032e-45	0.351635	0.26	0.107	1.20564e-40	2	Jag1
1.01644e-44	0.389217	0.681	0.451	1.57711e-40	2	Slc7a8
1.03055e-44	0.356944	0.752	0.502	1.599e-40	2	Bnip3
1.05516e-44	0.338629	1	0.978	1.63718e-40	2	Ftl1
1.93466e-44	0.271848	0.363	0.173	3.00182e-40	2	Iqsec1
2.39841e-44	0.395443	0.359	0.174	3.72137e-40	2	Ddit4
4.32471e-44	0.373345	0.834	0.645	6.71023e-40	2	Cyfip1
1.59877e-43	0.276616	0.302	0.133	2.48065e-39	2	A530064D06Rik
4.78865e-42	0.25954	0.141	0.041	7.43006e-38	2	Cd38
6.26831e-42	0.330385	0.878	0.688	9.7259e-38	2	Plin2
6.60549e-42	0.322279	0.947	0.819	1.02491e-37	2	Gpi1
1.00423e-41	0.287971	0.291	0.133	1.55817e-37	2	Slc37a2
1.43692e-41	0.397682	0.947	0.787	2.22952e-37	2	Fn1
1.48089e-41	0.364458	0.426	0.232	2.29774e-37	2	Vat1
3.74387e-41	0.374931	0.912	0.786	5.80898e-37	2	Hif1a
9.12645e-41	0.299799	0.398	0.213	1.41606e-36	2	Lrp12
1.07062e-40	0.367441	0.664	0.426	1.66117e-36	2	Bcl2a1a
1.21033e-40	0.314662	0.307	0.146	1.87795e-36	2	Actn1
1.31604e-40	0.25837	0.204	0.077	2.04196e-36	2	Tmeff1
1.33544e-40	0.31703	0.394	0.202	2.07207e-36	2	Egln3
4.77758e-40	0.418108	0.704	0.496	7.41289e-36	2	Slc7a11
6.44834e-40	0.370328	0.499	0.285	1.00052e-35	2	Egr1
7.53001e-40	0.30609	0.998	0.981	1.16836e-35	2	H2-K1
1.27268e-39	0.27485	0.337	0.166	1.97469e-35	2	Selenon
2.66281e-39	0.275031	0.347	0.172	4.13162e-35	2	Dhrs3
4.50616e-39	0.287381	0.408	0.218	6.99176e-35	2	Rnase4
1.2259e-38	0.356413	0.466	0.267	1.90211e-34	2	Anpep
3.01054e-38	0.607303	0.854	0.723	4.67115e-34	2	Thbs1
5.21885e-38	0.320951	0.426	0.238	8.09757e-34	2	Cpeb2
8.15695e-38	0.378861	0.607	0.397	1.26563e-33	2	Clec4a2
8.78649e-38	0.408885	0.581	0.364	1.36331e-33	2	Hmox1
3.00847e-37	0.364892	0.377	0.198	4.66794e-33	2	Lhfpl2
3.44163e-37	0.283258	0.374	0.196	5.34003e-33	2	Zfand2a
3.58979e-37	0.418503	0.485	0.285	5.56992e-33	2	Cd63
5.70219e-37	0.41127	0.723	0.51	8.84752e-33	2	Fam162a
6.57132e-37	0.386305	0.852	0.701	1.01961e-32	2	Calm3
1.58272e-36	0.36143	0.661	0.458	2.45575e-32	2	Gns
2.90086e-36	0.370332	0.679	0.485	4.50097e-32	2	Blvrb
3.11535e-36	0.356131	0.742	0.527	4.83378e-32	2	Pilra
3.87019e-36	0.348452	0.646	0.441	6.00498e-32	2	Eea1
5.60978e-36	0.726228	0.531	0.361	8.70414e-32	2	Trf
1.05469e-35	0.259837	0.25	0.111	1.63646e-31	2	Appl2
1.41452e-35	0.300237	0.837	0.671	2.19478e-31	2	Tmem189
1.50106e-35	0.28944	0.958	0.857	2.32904e-31	2	Slc15a3
1.6119e-35	0.348727	0.665	0.465	2.50102e-31	2	Mxi1
6.23068e-35	0.327135	0.805	0.632	9.66753e-31	2	Rab11a
8.09803e-35	0.319211	0.458	0.276	1.25649e-30	2	Hacd4
8.49967e-35	0.279373	0.909	0.763	1.31881e-30	2	Fos
2.30002e-34	0.302247	0.972	0.888	3.56872e-30	2	Lamp1
8.25106e-34	0.553481	0.215	0.092	1.28024e-29	2	S100a8
8.58476e-34	0.335349	0.743	0.568	1.33201e-29	2	Degs1
9.14554e-34	0.266802	0.294	0.145	1.41902e-29	2	Gcnt1
9.47774e-34	0.262747	0.986	0.914	1.47057e-29	2	Aldoa
5.38566e-33	0.334499	0.525	0.341	8.3564e-29	2	Itpripl2
7.05024e-33	0.492856	0.73	0.555	1.09391e-28	2	Mt1
2.6403e-32	0.418866	0.51	0.332	4.09669e-28	2	Zfp622
3.04099e-32	0.40142	0.701	0.509	4.7184e-28	2	Fcgr4
3.08582e-32	0.297946	0.905	0.759	4.78795e-28	2	Slc16a3
3.3185e-32	0.269827	0.825	0.647	5.14898e-28	2	Pid1
4.27941e-32	0.475435	0.789	0.66	6.63993e-28	2	Trem1
4.97318e-32	0.252327	0.457	0.274	7.71638e-28	2	Bcl2l1
1.60759e-31	0.449219	0.536	0.342	2.49434e-27	2	C1qc
1.80281e-31	0.258006	0.75	0.523	2.79723e-27	2	Pmepa1
2.15367e-31	0.277405	0.964	0.872	3.34163e-27	2	Pgam1
3.29772e-31	0.280658	0.519	0.33	5.11674e-27	2	Slc43a2
3.46728e-31	0.26187	0.379	0.213	5.37984e-27	2	Fmnl2
5.29385e-31	0.289767	0.645	0.443	8.21394e-27	2	Anxa3
7.29689e-31	0.337504	0.908	0.745	1.13219e-26	2	Lmna
1.01574e-30	0.295726	0.291	0.147	1.57602e-26	2	Arrdc3
1.49922e-30	0.309293	0.458	0.283	2.32619e-26	2	Tpp1
2.57399e-30	0.319392	0.703	0.526	3.9938e-26	2	Tubb6
3.45428e-30	0.269425	0.999	0.959	5.35966e-26	2	Npc2
7.99379e-30	0.284843	0.732	0.533	1.24032e-25	2	Tubb5
1.58526e-29	1.55606	0.206	0.094	2.45969e-25	2	Ccl24
1.73783e-29	0.265363	0.296	0.154	2.69641e-25	2	Ppp1r3b
3.43271e-29	0.32301	0.791	0.623	5.32619e-25	2	Snx2
3.87628e-29	0.283298	0.93	0.839	6.01444e-25	2	Rbms1
5.58979e-29	0.364071	0.332	0.191	8.67312e-25	2	Ccng1
5.97737e-29	0.274799	0.376	0.219	9.27449e-25	2	Hspa4l
5.98828e-29	0.358486	0.622	0.436	9.29141e-25	2	Mmp19
1.43876e-28	0.310556	0.859	0.734	2.23238e-24	2	Chd7
1.85707e-28	0.315508	0.461	0.293	2.88143e-24	2	Gpalpp1
2.45852e-28	0.258585	0.435	0.267	3.81464e-24	2	Ttc39b
4.3184e-28	0.261785	0.929	0.776	6.70043e-24	2	Ms4a6d
1.03923e-27	0.380165	0.57	0.391	1.61248e-23	2	F13a1
1.35642e-27	0.28537	0.469	0.302	2.10463e-23	2	Zswim6
1.72115e-27	0.458171	0.637	0.476	2.67053e-23	2	Sgk1
1.83483e-27	0.279089	0.896	0.775	2.84692e-23	2	Atp1b3
2.90456e-27	0.254304	0.898	0.767	4.50671e-23	2	Rbpj
3.42e-27	0.284023	0.56	0.381	5.30647e-23	2	Arrb2
2.73699e-26	0.379014	0.151	0.061	4.24671e-22	2	F3
2.73802e-26	0.424576	0.513	0.336	4.24832e-22	2	C1qa
2.99867e-26	0.452202	0.593	0.416	4.65273e-22	2	C1qb
4.24365e-26	0.278452	0.648	0.476	6.58444e-22	2	Lasp1
4.50361e-26	0.305479	0.749	0.594	6.98781e-22	2	Myadm
8.13414e-26	0.28362	0.356	0.21	1.26209e-21	2	Dusp6
1.03407e-25	0.337998	0.777	0.611	1.60446e-21	2	Nfkbiz
1.17584e-25	0.258795	0.669	0.5	1.82444e-21	2	Il10rb
1.40622e-25	0.294178	0.827	0.697	2.18189e-21	2	Cltc
1.60623e-25	0.297215	0.471	0.314	2.49222e-21	2	Svil
1.63806e-25	0.271758	0.525	0.358	2.54162e-21	2	Plp2
1.93117e-25	0.254328	0.655	0.487	2.9964e-21	2	Tsc22d4
1.94924e-25	0.274307	0.685	0.516	3.02444e-21	2	Fkbp8
3.70197e-25	0.270614	0.324	0.187	5.74398e-21	2	Tfec
9.98312e-25	0.291661	0.844	0.726	1.54898e-20	2	Ap2s1
2.2544e-24	0.273484	0.615	0.457	3.49793e-20	2	Rabgef1
6.76324e-24	0.257899	0.594	0.431	1.04938e-19	2	Myof
6.82137e-24	0.281811	0.465	0.308	1.0584e-19	2	Samsn1
1.04455e-23	0.252288	0.685	0.515	1.62072e-19	2	Gng2
1.24644e-23	0.328658	0.651	0.505	1.93397e-19	2	Crem
1.26115e-23	0.252891	0.918	0.818	1.95681e-19	2	Bri3
1.72048e-23	0.755116	0.513	0.367	2.66949e-19	2	Slpi
2.47829e-23	0.257514	0.997	0.977	3.84531e-19	2	Ctss
2.803e-23	0.266081	0.955	0.882	4.34913e-19	2	Klf6
1.25413e-22	0.254879	0.852	0.73	1.94591e-18	2	Calm2
1.69327e-22	0.260413	0.334	0.199	2.62727e-18	2	Itga1
2.25863e-22	0.265574	0.553	0.396	3.50449e-18	2	Filip1l
2.99134e-22	0.275116	0.564	0.41	4.64137e-18	2	Pygl
4.28447e-22	0.257298	0.659	0.511	6.64778e-18	2	Rtn3
4.85346e-22	0.308808	0.98	0.942	7.53062e-18	2	S100a11
1.17869e-21	0.369076	0.988	0.931	1.82886e-17	2	Ctsb
2.5092e-21	0.312894	0.226	0.12	3.89328e-17	2	Pdcd1lg2
4.68301e-21	0.268459	0.733	0.578	7.26616e-17	2	Ell2
1.01624e-20	0.636776	0.309	0.188	1.5768e-16	2	Cxcl1
4.56393e-20	0.350178	0.113	0.045	7.0814e-16	2	S100a9
5.07707e-20	0.27454	0.72	0.579	7.87759e-16	2	Snx5
5.79339e-19	0.261709	0.779	0.682	8.98902e-15	2	Bax
6.20748e-19	0.302993	0.589	0.444	9.63153e-15	2	Rhob
1.26344e-18	0.254424	0.979	0.909	1.96035e-14	2	Itm2b
2.68168e-18	0.28599	0.676	0.548	4.16089e-14	2	Park7
5.55866e-18	0.308466	0.495	0.369	8.62481e-14	2	Nfkbid
1.62416e-17	0.858215	0.192	0.105	2.52005e-13	2	Areg
5.04721e-17	0.26094	0.744	0.596	7.83126e-13	2	Tnfaip3
7.21135e-17	0.342721	0.201	0.11	1.11891e-12	2	Mt2
2.03336e-16	0.253528	0.463	0.34	3.15496e-12	2	Isy1
2.96073e-16	0.276808	0.226	0.133	4.59386e-12	2	Tmem37
1.99352e-12	0.616949	0.395	0.296	3.09315e-08	2	Ifitm1
4.96568e-12	0.303531	0.169	0.1	7.70475e-08	2	Mmp8
7.53246e-12	0.281445	0.175	0.104	1.16874e-07	2	Cd36
1.38082e-10	0.352135	0.182	0.113	2.14248e-06	2	Il6
5.96361e-07	0.321371	0.56	0.475	0.00925313	2	Fabp5
0.000129043	0.306672	0.944	0.866	1	2	Prdx1
3.11447e-234	1.74104	0.769	0.313	4.83242e-230	3	Ly6i
7.03183e-225	1.71181	0.954	0.674	1.09106e-220	3	H2-Ab1
4.64897e-221	1.66482	0.933	0.605	7.21334e-217	3	H2-Aa
3.10759e-214	1.70979	0.901	0.524	4.82174e-210	3	H2-Eb1
1.7057e-213	1.34764	0.963	0.611	2.64656e-209	3	Ly6a
2.61609e-212	1.6225	0.92	0.547	4.05912e-208	3	AW112010
1.11147e-207	1.342	0.991	0.872	1.72456e-203	3	Cd74
1.93059e-178	1.15133	0.888	0.514	2.9955e-174	3	H2-DMb1
3.1392e-177	1.00396	0.968	0.651	4.87078e-173	3	Cxcl16
6.31244e-176	1.11436	0.945	0.62	9.79439e-172	3	Ass1
4.30549e-147	0.797385	0.983	0.827	6.6804e-143	3	Psme2
2.29545e-142	1.75429	0.599	0.232	3.56162e-138	3	Cxcl9
1.47523e-139	0.879994	0.947	0.722	2.28897e-135	3	H2-DMa
2.13893e-138	0.852816	0.999	0.952	3.31877e-134	3	Prdx5
1.09721e-137	0.881549	0.933	0.674	1.70243e-133	3	Aif1
3.23333e-135	1.04715	0.792	0.419	5.01683e-131	3	Cfb
3.63601e-133	0.601648	0.999	0.968	5.64163e-129	3	Calm1
2.02452e-121	0.653022	0.988	0.858	3.14125e-117	3	Psme1
5.28373e-121	0.694393	0.976	0.853	8.19823e-117	3	Psmb8
1.05671e-109	0.488351	1	0.977	1.63959e-105	3	Ctss
9.71539e-105	0.732904	0.577	0.26	1.50744e-100	3	Slamf8
1.24922e-103	0.666854	0.592	0.256	1.93828e-99	3	Gbp4
2.3643e-102	0.766429	0.896	0.567	3.66844e-98	3	Gbp2
9.66739e-102	1.74029	0.478	0.189	1.49999e-97	3	Ccl5
1.92185e-98	0.461615	0.999	0.981	2.98194e-94	3	H2-K1
2.42515e-95	0.544325	0.465	0.176	3.76286e-91	3	Il18bp
1.31554e-93	0.68784	0.526	0.237	2.0412e-89	3	Smpdl3b
3.83488e-93	0.669607	0.971	0.845	5.95019e-89	3	Ifi30
9.79037e-93	0.601928	0.995	0.944	1.51907e-88	3	Tgfbi
4.89261e-92	0.598007	0.99	0.92	7.59137e-88	3	Txn1
1.5028e-91	0.382145	1	0.99	2.33175e-87	3	B2m
1.18025e-89	0.637429	0.566	0.271	1.83128e-85	3	Plaat3
1.18109e-81	0.50656	0.956	0.779	1.83258e-77	3	Tapbp
9.11819e-81	0.694585	0.802	0.56	1.41478e-76	3	Naaa
1.09683e-80	0.545077	0.963	0.807	1.70185e-76	3	H2-T23
3.96709e-80	0.576346	0.902	0.673	6.15533e-76	3	Psmb10
5.16074e-79	0.476643	0.999	0.948	8.0074e-75	3	Cd52
2.40067e-77	0.706893	0.953	0.796	3.72488e-73	3	AA467197
1.1827e-76	0.582235	0.574	0.287	1.83507e-72	3	Itgax
1.70164e-76	0.546418	0.317	0.104	2.64027e-72	3	Serpina3g
3.38296e-74	0.44318	0.323	0.112	5.249e-70	3	Ciita
1.52614e-73	0.397153	0.999	0.962	2.36796e-69	3	Cyba
2.9137e-73	0.487875	0.989	0.904	4.52089e-69	3	Atox1
2.02824e-71	0.441854	0.403	0.162	3.14701e-67	3	Cnn3
9.12108e-71	0.51788	0.211	0.055	1.41523e-66	3	Klrb1b
1.198e-68	0.489084	0.916	0.666	1.85882e-64	3	Stat1
3.54682e-68	0.629841	0.757	0.503	5.50325e-64	3	Fcgr4
3.55278e-68	0.50612	0.998	0.929	5.51249e-64	3	Ctsc
7.34026e-67	0.612835	0.796	0.545	1.13891e-62	3	Clec5a
4.82833e-66	0.548231	0.736	0.493	7.49164e-62	3	Tap2
1.05629e-64	0.565487	0.661	0.404	1.63893e-60	3	Bst1
1.32146e-64	0.714663	0.792	0.543	2.05038e-60	3	Pla2g7
3.49185e-63	0.503516	0.971	0.877	5.41795e-59	3	Ucp2
2.06627e-62	0.63813	0.823	0.617	3.20602e-58	3	Syngr2
2.49265e-62	0.453122	0.899	0.692	3.8676e-58	3	Psmb9
5.56711e-62	0.530977	0.764	0.5	8.63793e-58	3	Scimp
8.07377e-62	0.371924	0.995	0.944	1.25273e-57	3	Ctsz
1.06766e-59	0.438193	0.99	0.92	1.65658e-55	3	Tspo
1.17776e-57	0.344408	0.999	0.954	1.82742e-53	3	Pfn1
2.6438e-57	0.543207	0.862	0.674	4.10211e-53	3	Plbd1
6.95111e-57	0.603156	0.749	0.513	1.07853e-52	3	C3
4.81883e-56	0.595922	0.528	0.289	7.47689e-52	3	Gpr171
8.3777e-56	0.384201	1	0.999	1.29988e-51	3	Fth1
2.22469e-54	0.449341	0.938	0.832	3.45182e-50	3	Ctsh
3.74495e-54	0.517023	0.931	0.82	5.81067e-50	3	Calr
7.5987e-54	0.398078	0.946	0.836	1.17901e-49	3	Pomp
1.44607e-53	0.456693	0.86	0.695	2.24372e-49	3	Psma4
1.64266e-53	0.554583	0.711	0.48	2.54875e-49	3	H2-Q7
1.71636e-53	0.488667	0.553	0.314	2.6631e-49	3	Axl
2.60671e-53	0.354309	0.991	0.941	4.04458e-49	3	Hsp90ab1
1.59004e-52	0.436511	0.835	0.644	2.46711e-48	3	Psma5
9.59883e-52	0.687027	0.688	0.486	1.48935e-47	3	Blvrb
9.08712e-50	0.361166	0.798	0.555	1.40996e-45	3	Fgl2
1.1831e-49	0.323044	0.998	0.971	1.8357e-45	3	Fcer1g
1.29159e-48	0.663323	0.656	0.435	2.00403e-44	3	Upp1
1.46625e-48	0.408342	0.336	0.151	2.27503e-44	3	P2ry14
2.20748e-48	0.868447	0.508	0.288	3.42512e-44	3	Nos2
3.68089e-48	0.411107	0.38	0.175	5.71127e-44	3	Iigp1
2.81488e-47	0.295062	0.25	0.094	4.36757e-43	3	Gbp8
3.86944e-47	0.560023	0.474	0.262	6.00382e-43	3	Grasp
4.85812e-47	0.378311	0.728	0.475	7.53786e-43	3	Spint1
1.47315e-46	0.52512	0.625	0.409	2.28574e-42	3	Clec12a
3.35925e-46	0.41748	0.277	0.115	5.21221e-42	3	Pdcd1lg2
4.97372e-46	0.370004	0.87	0.652	7.71723e-42	3	Tap1
1.40282e-45	0.425419	0.641	0.413	2.17661e-41	3	Hk3
2.35e-45	0.294632	0.997	0.98	3.64627e-41	3	H2-D1
1.37293e-44	0.562034	0.467	0.269	2.13024e-40	3	Anpep
8.21131e-44	0.430996	0.634	0.417	1.27407e-39	3	Lpcat2
1.22011e-43	0.320915	0.993	0.945	1.89312e-39	3	Sh3bgrl3
2.8816e-43	0.297886	0.423	0.218	4.47109e-39	3	Slco3a1
6.06035e-43	0.614167	0.866	0.711	9.40324e-39	3	Sod2
7.21782e-43	0.519692	0.886	0.726	1.11992e-38	3	Clec4n
1.3762e-42	0.332928	0.54	0.3	2.13531e-38	3	Slamf7
1.5384e-42	0.391746	0.611	0.393	2.38698e-38	3	Il2rg
2.04053e-41	0.267649	0.258	0.105	3.16609e-37	3	Batf2
2.9148e-41	0.871473	0.948	0.866	4.5226e-37	3	Prdx1
2.93299e-41	0.256634	0.181	0.06	4.55082e-37	3	Mmp25
8.20184e-41	0.303603	0.775	0.523	1.2726e-36	3	Mmp14
1.39313e-40	0.324693	0.364	0.177	2.16159e-36	3	Klrk1
1.98917e-40	0.361348	0.719	0.505	3.0864e-36	3	Hck
2.2245e-40	0.379068	0.853	0.685	3.45154e-36	3	Hcls1
5.43447e-40	0.353532	0.924	0.827	8.43213e-36	3	Itgb2
1.93998e-39	0.385097	0.822	0.595	3.01008e-35	3	Cd274
1.66335e-37	0.281011	0.285	0.128	2.58086e-33	3	Gbp6
2.05451e-37	0.379727	0.791	0.59	3.18778e-33	3	Ptms
5.2591e-37	0.392277	0.366	0.185	8.16002e-33	3	Calhm6
5.66608e-37	0.362562	0.755	0.578	8.79149e-33	3	Tbcb
5.98652e-37	0.407105	0.882	0.756	9.28868e-33	3	Pdia3
6.47541e-37	0.403858	0.503	0.309	1.00472e-32	3	Tuba4a
3.34814e-36	0.319636	0.354	0.183	5.19497e-32	3	Tapbpl
5.41452e-36	0.32651	0.99	0.932	8.40116e-32	3	Cstb
1.24865e-35	0.384695	0.606	0.411	1.93741e-31	3	Sema4a
2.0085e-35	0.399832	0.488	0.3	3.11639e-31	3	Magohb
3.56885e-35	0.355141	0.469	0.274	5.53744e-31	3	Il21r
5.46834e-35	0.311167	0.951	0.843	8.48467e-31	3	Psma7
9.65419e-35	0.297787	0.209	0.086	1.49794e-30	3	Hvcn1
3.88307e-34	0.330504	0.686	0.481	6.02497e-30	3	Klra2
6.18351e-34	0.337527	0.957	0.835	9.59433e-30	3	Cox5a
6.74003e-34	0.300859	0.577	0.36	1.04578e-29	3	Gatm
7.4244e-34	0.309639	0.443	0.249	1.15197e-29	3	Cd40
1.08597e-33	0.326877	0.993	0.954	1.68499e-29	3	Ubc
5.24925e-33	0.323393	0.927	0.811	8.14473e-29	3	Cox7a2
8.28448e-33	0.39752	0.694	0.48	1.28542e-28	3	Ccnd2
2.13096e-32	0.765956	0.468	0.288	3.3064e-28	3	Ifitm1
2.58872e-32	0.328767	0.887	0.723	4.01666e-28	3	Vasp
2.75876e-32	0.373649	0.708	0.505	4.28049e-28	3	Bcl2a1d
1.66503e-31	0.359328	0.552	0.372	2.58347e-27	3	Tubb4b
7.73613e-31	0.298639	0.529	0.332	1.20034e-26	3	Igtp
9.4028e-31	0.346162	0.476	0.297	1.45894e-26	3	Tns3
9.61502e-31	0.293631	0.913	0.78	1.49187e-26	3	Slc3a2
1.06082e-30	0.3275	0.895	0.753	1.64596e-26	3	Psma2
1.09636e-30	0.324828	0.964	0.817	1.70112e-26	3	Mif
3.6779e-30	0.327413	0.841	0.717	5.70664e-26	3	Psmb3
3.82271e-30	0.474622	0.798	0.635	5.93132e-26	3	Ccrl2
1.38898e-29	0.365419	0.552	0.369	2.15514e-25	3	Tent5c
1.76612e-29	0.252411	0.736	0.548	2.74032e-25	3	Creb5
3.35698e-29	0.311148	0.817	0.662	5.20869e-25	3	M6pr
3.58864e-29	0.261133	0.979	0.866	5.56813e-25	3	Arhgdib
7.5703e-29	0.338407	0.855	0.699	1.17461e-24	3	Abracl
1.47602e-28	0.345984	0.294	0.155	2.29019e-24	3	Gpr84
1.74717e-28	0.355704	0.838	0.708	2.71091e-24	3	Nampt
2.57219e-28	0.275959	0.963	0.905	3.99101e-24	3	Rrbp1
3.43227e-28	0.257199	0.869	0.677	5.32551e-24	3	Zbp1
3.90781e-28	0.280666	0.979	0.898	6.06336e-24	3	Cox8a
4.2159e-28	0.273105	0.245	0.12	6.54139e-24	3	Tma16
9.90783e-28	0.314724	0.359	0.209	1.5373e-23	3	Creld2
2.03464e-27	0.31313	0.751	0.577	3.15695e-23	3	Cyp4f18
2.52905e-27	0.29979	0.917	0.804	3.92407e-23	3	Vamp8
3.24152e-27	0.273036	0.843	0.694	5.02954e-23	3	Cd86
9.23019e-27	0.301369	0.831	0.668	1.43216e-22	3	Psmb5
1.06877e-26	0.30822	0.913	0.784	1.6583e-22	3	Clic4
2.07001e-26	0.26347	0.803	0.599	3.21183e-22	3	Ly6c2
2.43365e-26	0.294608	0.763	0.608	3.77606e-22	3	Psma1
2.59254e-26	0.3303	0.627	0.465	4.02259e-22	3	BC028528
4.36002e-26	0.285027	0.746	0.582	6.765e-22	3	Tmbim4
4.47584e-26	0.259203	0.366	0.221	6.94471e-22	3	Psen2
4.64401e-26	0.392084	0.477	0.323	7.20565e-22	3	Sdf2l1
8.84692e-26	0.339347	0.795	0.64	1.37269e-21	3	Manf
9.30512e-26	0.319242	0.545	0.375	1.44378e-21	3	Lair1
1.1293e-25	0.291544	0.781	0.643	1.75222e-21	3	Psmb2
1.66865e-25	0.316831	0.929	0.808	2.58907e-21	3	Dynll1
1.70584e-25	0.295877	0.875	0.743	2.64678e-21	3	Grina
2.43249e-25	0.273927	0.883	0.758	3.77424e-21	3	Psmb4
2.63309e-25	0.250819	0.423	0.264	4.0855e-21	3	H2-M3
3.60338e-25	0.363464	0.833	0.69	5.59101e-21	3	Tnfaip2
8.69986e-25	0.303397	0.913	0.737	1.34987e-20	3	Bcl2a1b
3.46038e-24	0.26194	0.963	0.857	5.36913e-20	3	Fam49b
3.22373e-23	0.268767	0.507	0.344	5.00195e-19	3	Slc29a3
7.56566e-23	0.3063	0.657	0.48	1.17389e-18	3	Mcemp1
1.11543e-22	0.25162	0.806	0.651	1.7307e-18	3	Ran
1.91964e-22	0.426703	0.337	0.203	2.97852e-18	3	Fpr2
2.36555e-22	0.27994	0.826	0.706	3.67038e-18	3	Calm3
2.45865e-22	0.299223	0.907	0.839	3.81484e-18	3	Hsp90b1
3.87195e-22	0.272335	0.42	0.272	6.00771e-18	3	F11r
6.49643e-22	0.253493	0.384	0.24	1.00799e-17	3	Dram1
6.57167e-22	0.516146	0.422	0.276	1.01966e-17	3	Il1r2
8.71922e-22	0.309351	0.749	0.611	1.35287e-17	3	Pdia6
9.189e-22	0.255107	0.769	0.616	1.42577e-17	3	Tuba1b
1.05273e-21	0.264709	0.872	0.736	1.63341e-17	3	Erp29
1.10653e-21	0.270368	0.889	0.784	1.71689e-17	3	Reep5
1.10765e-21	0.253731	0.919	0.814	1.71863e-17	3	Cox5b
1.44529e-21	0.295596	0.605	0.437	2.24251e-17	3	Bcl2a1a
1.62872e-21	0.263029	0.859	0.742	2.52712e-17	3	Atp5md
2.1333e-21	0.269579	0.602	0.456	3.31003e-17	3	Dnajb11
2.50318e-21	0.338748	0.357	0.226	3.88394e-17	3	Hivep3
4.04704e-21	0.265633	0.837	0.697	6.27939e-17	3	Atp5g1
5.28437e-21	0.296625	0.826	0.68	8.19923e-17	3	Gmfg
5.82835e-21	0.2756	0.696	0.537	9.04328e-17	3	Fkbp2
8.63163e-21	0.286902	0.712	0.567	1.33928e-16	3	Irf8
4.84547e-20	0.305938	0.567	0.396	7.51823e-16	3	Acod1
9.96347e-20	0.252267	0.863	0.727	1.54593e-15	3	Cox7b
1.46378e-19	0.442382	0.571	0.421	2.2712e-15	3	C1qb
1.96791e-19	0.251908	0.666	0.522	3.05341e-15	3	Crlf2
5.46712e-19	0.256007	0.209	0.11	8.48279e-15	3	Selenom
1.06655e-18	0.260286	0.526	0.382	1.65486e-14	3	Tmed3
2.89472e-18	0.263572	0.957	0.862	4.49144e-14	3	H2afz
5.46037e-18	0.273942	0.698	0.565	8.47231e-14	3	Plgrkt
9.20606e-18	0.263906	0.673	0.543	1.42841e-13	3	Cd300c2
1.1979e-17	0.253212	0.762	0.635	1.85866e-13	3	Ncf4
6.71953e-17	0.27239	0.89	0.771	1.0426e-12	3	Nfe2l2
1.13909e-16	0.326205	0.8	0.696	1.76742e-12	3	Glrx
1.56957e-16	0.252113	0.531	0.402	2.43534e-12	3	Tmem123
3.561e-16	0.289694	0.499	0.379	5.52525e-12	3	Fbxl5
4.16879e-15	0.272696	0.452	0.336	6.4683e-11	3	Tuba1a
1.4745e-13	0.250875	0.435	0.325	2.28784e-09	3	Ddt
3.60592e-10	0.281093	0.372	0.282	5.59495e-06	3	Srxn1
3.15694e-287	1.17592	1	0.982	4.89831e-283	4	Srgn
4.63537e-257	1.16102	0.999	0.92	7.19225e-253	4	Anxa2
5.72139e-233	0.983847	1	0.987	8.8773e-229	4	Vim
1.50836e-162	0.495401	1	0.988	2.34037e-158	4	Tpt1
3.11709e-156	0.804805	0.993	0.926	4.83647e-152	4	S100a10
2.61973e-140	0.809456	0.991	0.91	4.06478e-136	4	S100a4
2.01964e-118	0.764028	0.962	0.821	3.13367e-114	4	Tgfb1
9.58671e-116	0.596027	0.997	0.984	1.48747e-111	4	Actg1
9.55624e-115	0.731421	0.99	0.953	1.48275e-110	4	Cd14
1.78031e-110	0.623996	1	0.971	2.76234e-106	4	S100a6
1.53824e-106	0.491781	1	0.996	2.38673e-102	4	Actb
3.7825e-102	0.424539	1	0.982	5.86893e-98	4	Fau
7.61053e-102	0.77469	0.871	0.655	1.18085e-97	4	Smox
7.26071e-100	0.684777	0.984	0.923	1.12657e-95	4	Plaur
5.50065e-99	0.599608	0.965	0.835	8.53481e-95	4	Emilin2
6.18456e-95	0.668427	0.933	0.789	9.59596e-91	4	Lrrfip1
4.26444e-92	0.720815	0.74	0.453	6.61671e-88	4	Havcr2
6.804e-91	0.701521	0.863	0.611	1.05571e-86	4	Ltb4r1
6.66254e-90	0.801782	0.265	0.068	1.03376e-85	4	Dmkn
7.29901e-90	0.528668	0.999	0.974	1.13251e-85	4	Cebpb
2.88257e-89	0.504466	0.996	0.957	4.4726e-85	4	Pkm
2.7231e-81	0.514184	0.999	0.976	4.22516e-77	4	Btg1
1.81753e-80	0.883056	0.9	0.719	2.82007e-76	4	Thbs1
3.33694e-80	0.684037	0.914	0.763	5.1776e-76	4	Rnh1
5.24837e-80	0.548079	0.959	0.842	8.14338e-76	4	Myl12a
8.8868e-80	0.446523	0.988	0.94	1.37888e-75	4	Myl6
3.71638e-75	0.494716	0.989	0.909	5.76633e-71	4	Rpl10
4.08811e-73	0.488248	0.962	0.87	6.34311e-69	4	Pitpna
1.56044e-72	0.520842	0.963	0.851	2.42118e-68	4	Sec61g
2.02232e-71	0.643937	0.618	0.364	3.13783e-67	4	Adora2b
1.31013e-69	0.427892	0.995	0.952	2.03281e-65	4	Eif1
1.10599e-68	0.459471	0.989	0.92	1.71605e-64	4	Tspo
3.64537e-68	0.531157	0.464	0.224	5.65616e-64	4	Gpat3
1.28599e-65	0.589409	0.572	0.328	1.99535e-61	4	Morrbid
1.22205e-64	0.579016	0.683	0.451	1.89613e-60	4	Atp2b4
4.78726e-63	0.572326	0.86	0.702	7.42792e-59	4	Card19
5.82435e-61	0.613493	0.266	0.092	9.03705e-57	4	Sdc1
7.29591e-60	0.34148	0.997	0.959	1.13203e-55	4	Tyrobp
2.58291e-59	0.363999	0.301	0.112	4.00764e-55	4	Rab44
3.55247e-59	0.425666	0.982	0.897	5.51201e-55	4	Gng5
5.36516e-59	0.624052	0.909	0.771	8.32458e-55	4	Tgm2
1.13645e-57	0.552487	0.593	0.363	1.76331e-53	4	Aldh2
3.04233e-57	0.421921	0.994	0.945	4.72048e-53	4	Rplp0
1.92003e-55	0.701552	0.982	0.947	2.97912e-51	4	Il1b
2.08738e-55	0.447681	0.922	0.798	3.23877e-51	4	Diaph1
9.37061e-55	0.55534	0.348	0.158	1.45394e-50	4	Nt5dc2
1.03482e-53	0.394488	0.998	0.941	1.60563e-49	4	S100a11
2.23755e-53	0.481582	0.827	0.639	3.47179e-49	4	Tes
1.18476e-51	0.669981	0.857	0.685	1.83827e-47	4	Rgcc
1.69317e-51	0.425019	0.968	0.878	2.62712e-47	4	Emp3
1.38392e-50	0.696931	0.804	0.629	2.14729e-46	4	F10
2.35801e-50	0.593593	0.677	0.482	3.65869e-46	4	Spint1
4.35161e-50	0.466074	0.908	0.76	6.75196e-46	4	Slc16a3
1.26568e-48	0.375283	0.947	0.852	1.96383e-44	4	Arf5
2.14616e-48	0.475091	0.683	0.488	3.32998e-44	4	Jak2
3.15557e-48	0.443982	0.956	0.714	4.89619e-44	4	Plac8
1.029e-47	0.481472	0.668	0.459	1.5966e-43	4	Ndufa4
1.29576e-47	0.527816	0.664	0.477	2.01049e-43	4	Uck2
2.89517e-46	0.434448	0.919	0.801	4.49215e-42	4	Cox17
3.48647e-46	0.445006	0.806	0.588	5.40961e-42	4	Wfdc17
1.57766e-45	0.364555	0.99	0.932	2.4479e-41	4	Cstb
1.75243e-45	0.286207	0.991	0.944	2.71907e-41	4	H3f3a
1.83553e-45	0.406125	0.946	0.857	2.84801e-41	4	Rac1
2.20324e-45	0.491912	0.774	0.604	3.41855e-41	4	Eif4ebp1
1.34074e-43	0.393816	0.261	0.109	2.08029e-39	4	Castor1
4.58882e-43	0.621539	0.869	0.746	7.12002e-39	4	Cd9
9.29182e-43	0.465249	0.82	0.631	1.44172e-38	4	Cytip
6.84958e-42	0.485366	0.906	0.776	1.06278e-37	4	Clec4e
6.19793e-41	0.354451	0.982	0.916	9.61671e-37	4	Clic1
1.50723e-40	0.394335	0.964	0.869	2.33862e-36	4	Arhgdib
1.80338e-40	0.408597	0.854	0.728	2.79812e-36	4	Vasp
3.47635e-40	0.520989	0.779	0.64	5.39391e-36	4	Aplp2
4.66194e-40	0.30564	0.994	0.925	7.23347e-36	4	Rps27
6.09437e-40	0.755411	0.573	0.361	9.45602e-36	4	Slpi
1.09276e-39	0.365968	0.929	0.825	1.69552e-35	4	Gnas
2.44376e-39	0.407488	0.811	0.661	3.79174e-35	4	Plec
6.44646e-39	0.35746	0.31	0.15	1.00023e-34	4	AI839979
9.95519e-39	0.416363	0.672	0.497	1.54465e-34	4	Cd80
1.4421e-38	0.374962	0.98	0.915	2.23756e-34	4	Ldha
1.51811e-38	0.373906	0.742	0.562	2.3555e-34	4	Jarid2
2.72021e-38	0.410348	0.857	0.729	4.22068e-34	4	H2afj
6.0026e-38	0.45761	0.516	0.31	9.31363e-34	4	Vcan
6.55371e-38	0.376311	0.743	0.583	1.01687e-33	4	Sra1
7.94862e-38	0.413224	0.92	0.833	1.23331e-33	4	Cotl1
1.19734e-37	0.447884	0.8	0.664	1.85779e-33	4	Fkbp1a
1.56225e-37	0.312469	0.969	0.913	2.42399e-33	4	Msn
2.36024e-37	0.506655	0.482	0.304	3.66214e-33	4	Cyp51
2.96044e-37	0.369988	0.99	0.944	4.59343e-33	4	Tgfbi
4.14332e-37	0.369799	0.972	0.897	6.42878e-33	4	Fcgr3
7.5182e-37	0.381073	0.886	0.751	1.16652e-32	4	Myl12b
1.85063e-36	0.359973	0.914	0.842	2.87144e-32	4	Rbms1
4.13531e-36	0.394038	0.933	0.824	6.41635e-32	4	Eno1
1.5191e-35	0.286031	0.987	0.926	2.35703e-31	4	Gabarap
1.55131e-35	0.399518	0.597	0.432	2.40701e-31	4	Map2k1
2.87397e-35	0.408747	0.733	0.603	4.45925e-31	4	Ube2a
1.23073e-34	0.269918	0.997	0.96	1.9096e-30	4	Atp6v0c
1.76962e-34	0.260097	0.412	0.217	2.74574e-30	4	Hp
2.28511e-34	0.341161	0.953	0.866	3.54557e-30	4	Eif5a
3.44979e-34	0.365606	0.859	0.76	5.3527e-30	4	Tpm4
6.37112e-34	0.285063	0.989	0.937	9.88543e-30	4	Ubb
6.47985e-34	0.320342	0.982	0.935	1.00541e-29	4	Cd44
7.63993e-34	0.423634	0.815	0.689	1.18541e-29	4	Mrpl33
1.49512e-33	0.345724	0.926	0.821	2.31983e-29	4	Ccr1
4.96595e-33	0.31063	0.946	0.86	7.70517e-29	4	Fam49b
5.53421e-33	0.2905	1	0.984	8.58689e-29	4	H3f3b
8.4778e-33	0.375778	0.649	0.479	1.31542e-28	4	Slc11a1
2.76592e-32	0.269688	0.999	0.978	4.2916e-28	4	Lgals3
3.08507e-32	0.279988	0.998	0.933	4.78679e-28	4	Arpc1b
7.85754e-32	0.313826	0.995	0.943	1.21918e-27	4	Gapdh
1.61585e-31	0.392443	0.96	0.896	2.50716e-27	4	Ifitm2
1.7767e-31	0.276464	0.996	0.942	2.75672e-27	4	Rps11
3.65532e-31	0.373787	0.824	0.696	5.6716e-27	4	Dad1
4.46512e-31	0.284533	0.988	0.919	6.92808e-27	4	Rpl21
5.24348e-31	0.348874	0.972	0.872	8.13578e-27	4	Pgam1
8.72002e-31	0.302054	0.921	0.793	1.353e-26	4	Msrb1
9.12769e-31	0.273414	0.996	0.947	1.41625e-26	4	Rpl28
9.83708e-31	0.30908	0.994	0.953	1.52632e-26	4	Prdx5
9.8801e-31	0.396559	0.902	0.816	1.533e-26	4	Esd
1.03932e-30	0.387942	0.702	0.563	1.6126e-26	4	Ccdc12
2.37806e-30	0.45038	0.663	0.527	3.68979e-26	4	Ccdc71l
3.47222e-30	0.321722	0.933	0.832	5.38749e-26	4	Sub1
6.14795e-30	0.356743	0.758	0.623	9.53917e-26	4	Cope
6.37068e-30	0.455292	0.484	0.318	9.88474e-26	4	Fdps
1.1003e-29	0.413079	0.559	0.412	1.70722e-25	4	Flot1
1.67634e-29	0.312021	0.904	0.798	2.60102e-25	4	Csf2rb
2.00261e-29	0.323172	0.837	0.729	3.10725e-25	4	Brk1
2.03033e-29	0.401116	0.339	0.198	3.15026e-25	4	Casp6
3.27028e-29	0.331509	0.688	0.548	5.07417e-25	4	Kmt2e
3.48764e-29	0.307364	0.969	0.889	5.41142e-25	4	Alox5ap
3.88774e-29	0.333969	0.889	0.798	6.03221e-25	4	Myh9
4.99441e-29	0.378796	0.912	0.826	7.74932e-25	4	Basp1
7.79735e-29	0.260087	0.995	0.934	1.20984e-24	4	Rpl9
1.17415e-28	0.309783	0.885	0.785	1.8218e-24	4	1810037I17Rik
1.50384e-28	0.275572	0.895	0.777	2.33336e-24	4	Chmp4b
1.71975e-28	0.343339	0.652	0.51	2.66836e-24	4	Cast
1.79408e-28	0.367396	0.652	0.494	2.78369e-24	4	Dok2
2.2682e-28	0.341401	0.826	0.74	3.51934e-24	4	Srp9
2.48294e-28	0.338278	0.777	0.642	3.85253e-24	4	Cmtm7
3.37854e-28	0.26955	0.894	0.723	5.24215e-24	4	Adam8
3.9259e-28	0.364738	0.693	0.543	6.09142e-24	4	Krtcap2
4.65615e-28	0.352847	0.392	0.245	7.22448e-24	4	Msmo1
1.0252e-27	0.321636	0.798	0.662	1.59071e-23	4	Pfkp
1.72101e-27	0.365627	0.87	0.749	2.67032e-23	4	Pycard
1.83582e-27	0.325313	0.899	0.797	2.84846e-23	4	Atp5d
2.34022e-27	0.331169	0.928	0.827	3.63109e-23	4	Prdx6
3.55539e-27	0.33418	0.868	0.774	5.51654e-23	4	Mrpl52
4.54217e-27	0.279152	0.981	0.929	7.04762e-23	4	Ahnak
9.95963e-27	0.371536	0.699	0.588	1.54534e-22	4	Tmbim4
2.07377e-26	0.265279	0.91	0.822	3.21766e-22	4	Gna13
5.43355e-26	0.325885	0.798	0.693	8.4307e-22	4	Runx1
5.66227e-26	0.489879	0.957	0.919	8.78558e-22	4	Nfkbia
5.67412e-26	0.294599	0.685	0.545	8.80397e-22	4	Fam129b
1.29625e-25	0.374286	0.868	0.78	2.01126e-21	4	Socs3
1.30274e-25	0.383866	0.621	0.467	2.02132e-21	4	Txnip
1.51995e-25	0.339205	0.798	0.689	2.35836e-21	4	Ndel1
1.52005e-25	0.301226	0.692	0.559	2.35852e-21	4	Mcub
1.94568e-25	0.388809	0.955	0.896	3.01892e-21	4	Ier3
3.27128e-25	0.265678	0.477	0.311	5.07571e-21	4	Mefv
4.18386e-25	0.314062	0.81	0.659	6.49167e-21	4	Trem1
4.36777e-25	0.335959	0.61	0.479	6.77702e-21	4	Ssr2
9.85682e-25	0.359211	0.714	0.591	1.52938e-20	4	Adssl1
1.5162e-24	0.322637	0.906	0.798	2.35253e-20	4	Tlr2
1.91699e-24	0.342253	0.598	0.465	2.9744e-20	4	Reep3
2.21093e-24	0.4493	0.481	0.325	3.43049e-20	4	Chil3
2.26169e-24	0.311327	0.573	0.433	3.50923e-20	4	Baz2b
2.76078e-24	0.373815	0.661	0.534	4.28362e-20	4	Pold4
7.61024e-24	0.284393	0.896	0.814	1.1808e-19	4	Selenok
1.2668e-23	0.343524	0.6	0.484	1.96557e-19	4	Zmiz1
1.64062e-23	0.334016	0.577	0.449	2.54558e-19	4	Capn2
2.17454e-23	0.449188	0.436	0.305	3.37401e-19	4	Hopx
3.62229e-23	0.314887	0.341	0.215	5.62035e-19	4	Sap30l
4.77646e-23	0.34813	0.768	0.654	7.41115e-19	4	Lmnb1
5.62135e-23	0.385979	0.3	0.183	8.72208e-19	4	Nfatc1
1.4048e-22	0.291347	0.713	0.592	2.17968e-18	4	Klf13
1.95455e-22	0.307548	0.484	0.349	3.03269e-18	4	Tmem243
1.9708e-22	0.472639	0.847	0.75	3.0579e-18	4	Osm
2.56621e-22	0.292633	0.946	0.884	3.98173e-18	4	Tagln2
3.08265e-22	0.288285	0.354	0.222	4.78304e-18	4	Map1lc3a
5.10578e-22	0.27045	0.879	0.78	7.92213e-18	4	Arl4c
8.03676e-22	0.300603	0.327	0.198	1.24698e-17	4	Rhov
1.02087e-21	0.299623	0.789	0.675	1.58398e-17	4	Runx3
1.75801e-21	0.307109	0.902	0.802	2.72773e-17	4	Sec61b
2.15163e-21	0.285916	0.777	0.658	3.33847e-17	4	Bzw1
2.21398e-21	0.411301	0.665	0.541	3.43521e-17	4	Ero1l
5.11293e-21	0.290769	0.978	0.936	7.93322e-17	4	Crip1
5.59307e-21	0.276455	0.384	0.255	8.67821e-17	4	Tiam1
7.64413e-21	0.344217	0.55	0.43	1.18606e-16	4	Tm2d2
8.51031e-21	0.292892	0.699	0.589	1.32046e-16	4	Lrpap1
1.08639e-20	0.295674	0.778	0.689	1.68565e-16	4	Sh3bgrl
1.40414e-20	0.342977	0.599	0.487	2.17866e-16	4	Vsir
1.81048e-20	0.257577	0.927	0.835	2.80914e-16	4	Psme2
2.34919e-20	0.279316	0.935	0.851	3.645e-16	4	Tpi1
2.928e-20	0.339135	0.492	0.356	4.54309e-16	4	Nupr1
4.69358e-20	0.325789	0.572	0.461	7.28257e-16	4	Il13ra1
8.98069e-20	0.334867	0.622	0.508	1.39344e-15	4	Sys1
1.4688e-19	0.268321	0.17	0.082	2.27899e-15	4	Tgm1
1.73954e-19	0.265904	0.869	0.782	2.69907e-15	4	Atp6v1e1
2.95128e-19	0.303149	0.854	0.773	4.5792e-15	4	Taldo1
3.47496e-19	0.316757	0.866	0.784	5.39175e-15	4	Bsg
4.85972e-19	0.33242	0.644	0.516	7.54035e-15	4	Scimp
5.35681e-19	0.324826	0.424	0.303	8.31162e-15	4	Sulf2
6.58616e-19	0.269899	0.547	0.432	1.02191e-14	4	Crtc3
8.34203e-19	0.278848	0.456	0.34	1.29435e-14	4	Elk3
8.85296e-19	0.253741	0.218	0.121	1.37363e-14	4	Runx2
9.46744e-19	0.26197	0.824	0.69	1.46897e-14	4	Clec4d
1.03896e-18	0.281688	0.542	0.433	1.61205e-14	4	Cmip
1.11158e-18	0.274749	0.718	0.624	1.72472e-14	4	Tmed9
1.17324e-18	0.294314	0.529	0.419	1.8204e-14	4	Adprh
1.27376e-18	0.272698	0.371	0.255	1.97636e-14	4	Map2k4
1.5113e-18	0.286754	0.36	0.243	2.34493e-14	4	Btg3
1.93523e-18	0.253318	0.355	0.232	3.0027e-14	4	Met
7.38192e-18	0.261008	0.316	0.203	1.14538e-13	4	Itga1
9.06969e-18	0.482576	0.521	0.402	1.40725e-13	4	Errfi1
1.46106e-17	0.300429	0.271	0.17	2.26698e-13	4	Avpi1
2.38161e-17	0.251357	0.456	0.344	3.69531e-13	4	Sidt2
3.74411e-17	0.358003	0.396	0.27	5.80936e-13	4	Olr1
4.23114e-17	0.287197	0.549	0.427	6.56503e-13	4	Mgst1
4.96004e-17	0.281832	0.272	0.17	7.69599e-13	4	Ece1
6.88288e-17	0.290614	0.425	0.304	1.06795e-12	4	Stap1
1.06093e-16	0.255676	0.293	0.189	1.64614e-12	4	Cd33
2.22157e-16	0.270779	0.437	0.329	3.44698e-12	4	Fbxo11
2.93325e-16	0.276773	0.652	0.556	4.55124e-12	4	Rala
3.43078e-16	0.261102	0.671	0.572	5.3232e-12	4	Srsf9
3.46721e-16	0.265654	0.65	0.555	5.37972e-12	4	Ostc
5.529e-16	0.278425	0.351	0.242	8.5788e-12	4	Sgms2
5.97202e-16	0.286093	0.742	0.66	9.26618e-12	4	Spcs2
6.14932e-16	0.251053	0.627	0.534	9.54128e-12	4	B4galt1
9.46215e-16	0.253057	0.539	0.437	1.46815e-11	4	Slc9a3r1
1.05335e-15	0.303503	0.531	0.438	1.63437e-11	4	Siva1
1.25964e-15	0.259314	0.536	0.43	1.95446e-11	4	Gde1
3.55348e-15	0.295004	0.3	0.199	5.51359e-11	4	Idi1
4.14902e-15	0.273385	0.559	0.462	6.43762e-11	4	Gng10
7.19849e-15	0.258872	0.645	0.553	1.11692e-10	4	Mrpl54
9.89205e-15	0.250993	0.624	0.533	1.53485e-10	4	Snf8
1.07687e-14	0.300682	0.605	0.502	1.67088e-10	4	Ndrg1
1.39314e-14	0.262326	0.899	0.812	2.1616e-10	4	Dynll1
1.72974e-14	0.277244	0.535	0.432	2.68387e-10	4	Carhsp1
1.86096e-14	0.290011	0.45	0.352	2.88746e-10	4	Hmgcr
2.80348e-14	0.281271	0.563	0.466	4.34988e-10	4	Acly
3.26256e-14	1.02012	0.303	0.211	5.06218e-10	4	Timp1
5.07764e-14	0.297376	0.69	0.57	7.87846e-10	4	Inhba
1.38013e-13	0.279942	0.541	0.444	2.14141e-09	4	Egln1
1.93187e-13	0.427974	0.769	0.733	2.9975e-09	4	Sdc4
4.64599e-13	0.373211	0.382	0.294	7.20872e-09	4	Med21
5.34375e-13	0.280335	0.687	0.586	8.29136e-09	4	Cyp4f18
1.02922e-12	0.256327	0.467	0.382	1.59693e-08	4	Tmbim1
1.0384e-12	0.403435	0.849	0.81	1.61119e-08	4	AA467197
1.29648e-12	0.297496	0.121	0.061	2.01161e-08	4	Ramp3
3.33361e-12	0.298743	0.224	0.141	5.17243e-08	4	Tnfaip6
6.60372e-12	0.261758	0.641	0.577	1.02463e-07	4	Anp32a
7.16293e-12	0.33233	0.295	0.206	1.1114e-07	4	Gpr183
9.27538e-12	0.270714	0.761	0.688	1.43917e-07	4	Higd1a
7.96981e-11	0.374599	0.329	0.255	1.2366e-06	4	Gcsh
3.80157e-10	0.287601	0.267	0.191	5.89851e-06	4	Jdp2
4.62884e-10	0.259148	0.397	0.319	7.18211e-06	4	Pmvk
6.31502e-10	0.252234	0.394	0.303	9.79838e-06	4	Flrt3
1.51981e-09	0.261155	0.675	0.602	2.35814e-05	4	Lyz2
4.58353e-09	0.345586	0.176	0.114	7.11181e-05	4	Pgf
6.46927e-09	0.252572	0.352	0.285	0.000100377	4	Dhrs1
0	1.88905	0.904	0.279	0	5	Adgre5
0	1.88696	0.76	0.138	0	5	Ifitm6
0	1.71172	0.534	0.043	0	5	Ace
0	1.5059	0.756	0.22	0	5	Cd300a
0	0.991914	0.351	0.014	0	5	Adgre4
3.04977e-303	0.95961	0.329	0.024	4.73202e-299	5	Treml4
1.05498e-286	1.47258	0.575	0.116	1.6369e-282	5	Pou2f2
3.0103e-286	1.50195	0.882	0.39	4.67078e-282	5	Gsr
7.55524e-280	1.11501	0.47	0.071	1.17227e-275	5	Gm9733
3.10067e-273	1.57837	0.95	0.605	4.81099e-269	5	Ptpn1
2.91402e-268	1.11736	0.325	0.028	4.5214e-264	5	Ear2
2.80934e-257	1.44508	0.774	0.278	4.35897e-253	5	Itga4
5.27534e-255	0.969946	0.992	0.945	8.18521e-251	5	H3f3a
1.58764e-246	1.40301	0.927	0.558	2.46338e-242	5	Napsa
3.54798e-246	0.772375	0.206	0.007	5.50505e-242	5	Hpgd
3.80454e-244	1.44378	0.942	0.655	5.90312e-240	5	Lsp1
2.44252e-238	1.94823	0.861	0.474	3.78982e-234	5	Gngt2
6.41215e-233	1.7231	0.655	0.192	9.94909e-229	5	Hp
1.35629e-223	0.977623	0.99	0.902	2.10442e-219	5	Coro1a
1.16937e-221	0.985236	0.498	0.108	1.81439e-217	5	Ramp1
1.34635e-217	0.762639	0.996	0.96	2.08899e-213	5	Tyrobp
9.83116e-211	1.12319	0.987	0.894	1.5254e-206	5	Ifitm2
3.65838e-208	1.09742	0.607	0.172	5.67635e-204	5	Tspan13
3.23092e-206	0.704485	0.345	0.049	5.0131e-202	5	Ighm
1.69678e-203	0.955912	0.996	0.948	2.63273e-199	5	Cst3
6.9341e-203	1.33862	0.769	0.354	1.07589e-198	5	Smpdl3a
7.04779e-198	1.36537	0.921	0.563	1.09354e-193	5	Irf1
6.01762e-194	0.515962	0.226	0.018	9.33694e-190	5	Ccdc88c
3.11453e-193	1.16144	0.984	0.818	4.83251e-189	5	Samhd1
2.0401e-190	1.08794	0.969	0.79	3.16542e-186	5	Msrb1
2.66247e-190	0.881483	0.483	0.115	4.13108e-186	5	Fam49a
1.40273e-189	1.28742	0.733	0.321	2.17648e-185	5	Itgal
1.56004e-189	0.804401	0.993	0.943	2.42057e-185	5	Rps11
2.02181e-189	0.677748	0.995	0.975	3.13704e-185	5	Rps9
1.14479e-188	1.06586	0.954	0.763	1.77626e-184	5	Taldo1
2.09516e-186	1.13044	0.761	0.347	3.25085e-182	5	Aldh2
5.41497e-184	0.720213	0.995	0.964	8.40186e-180	5	Rps27a
3.79895e-182	0.520515	0.232	0.021	5.89445e-178	5	Stxbp6
5.63888e-182	1.14607	0.998	0.713	8.74929e-178	5	Plac8
1.20167e-181	0.593609	0.998	0.982	1.86451e-177	5	Fau
1.27426e-179	0.803012	0.993	0.946	1.97715e-175	5	Rplp0
5.32707e-176	0.724847	0.994	0.951	8.26549e-172	5	Rpl18a
1.05349e-175	0.966664	0.987	0.916	1.63459e-171	5	Gpx1
5.40456e-174	0.922423	0.531	0.152	8.38572e-170	5	Sorl1
1.25661e-171	1.06312	0.939	0.621	1.94976e-167	5	Cytip
2.70199e-171	0.449604	0.174	0.01	4.19241e-167	5	Nxpe4
5.8832e-171	0.970139	0.99	0.894	9.12838e-167	5	Ptprc
5.05943e-166	1.00041	0.281	0.04	7.85022e-162	5	Pglyrp1
4.81432e-163	1.10012	0.535	0.175	7.46991e-159	5	Gpcpd1
1.04103e-159	1.05108	0.359	0.071	1.61527e-155	5	Tmem176b
1.60052e-159	1.05644	0.933	0.652	2.48337e-155	5	Lst1
2.50124e-157	0.70459	0.992	0.926	3.88092e-153	5	Rps27
5.63263e-157	0.933229	0.94	0.766	8.73959e-153	5	Eif3f
4.22296e-156	1.00999	0.678	0.292	6.55234e-152	5	Clec4a3
2.14365e-155	0.713522	0.288	0.046	3.32609e-151	5	Ceacam1
7.98218e-155	0.739187	0.987	0.92	1.23852e-150	5	Rpl21
1.39233e-153	0.893025	0.577	0.203	2.16034e-149	5	Bcl3
7.09731e-153	0.975629	0.462	0.134	1.10122e-148	5	Add3
1.5076e-152	0.807324	0.412	0.103	2.33919e-148	5	Rasgrp2
8.50952e-152	1.07327	0.845	0.574	1.32034e-147	5	Prr13
4.16057e-150	0.362333	0.15	0.008	6.45555e-146	5	Gm15987
5.44137e-147	1.11427	0.817	0.497	8.44284e-143	5	Bach1
8.14107e-147	0.351174	0.173	0.014	1.26317e-142	5	Cd300lg
9.32315e-146	1.19492	0.653	0.287	1.44658e-141	5	Tppp3
2.05848e-145	0.699903	0.999	0.96	3.19394e-141	5	Rpsa
9.52675e-145	0.71016	0.386	0.093	1.47817e-140	5	Pdlim1
1.09559e-142	1.02529	0.894	0.613	1.69992e-138	5	Fyb
3.28456e-140	0.733031	0.439	0.122	5.09633e-136	5	Cd244a
6.90634e-140	0.614247	0.994	0.938	1.07159e-135	5	Rpl7
1.19694e-139	0.710616	0.989	0.91	1.85717e-135	5	Rpl10
9.5293e-139	0.635813	0.996	0.938	1.47857e-134	5	Rps7
8.77867e-138	0.649787	0.99	0.948	1.3621e-133	5	Rpl28
1.97177e-137	0.88794	0.53	0.192	3.0594e-133	5	Limd2
1.08013e-136	0.803512	0.34	0.076	1.67593e-132	5	Grk3
2.63807e-135	0.763629	0.315	0.066	4.09322e-131	5	Spn
5.99848e-132	0.799506	0.501	0.174	9.30725e-128	5	Ap1s2
1.02244e-131	0.705073	0.201	0.025	1.58642e-127	5	Eno3
1.05697e-131	0.958217	0.778	0.45	1.63999e-127	5	Ndufa4
2.31805e-131	0.581568	0.995	0.952	3.59669e-127	5	Rpl18
4.13811e-131	0.50839	0.998	0.971	6.42069e-127	5	Rps14
4.30941e-131	0.814192	0.996	0.906	6.68648e-127	5	Ifitm3
5.13359e-130	0.611378	0.998	0.934	7.96528e-126	5	Rpl9
2.69721e-129	0.571917	0.994	0.962	4.18499e-125	5	Rpl27a
6.4448e-126	0.879504	0.852	0.603	9.99975e-122	5	Tnfrsf1a
8.56537e-126	0.86583	0.617	0.287	1.329e-121	5	Nadk
1.5415e-125	0.613532	0.995	0.931	2.39179e-121	5	Rack1
7.71489e-125	1.10732	0.724	0.41	1.19704e-120	5	Mgst1
1.33769e-124	0.840642	0.535	0.209	2.07556e-120	5	Foxn3
5.05747e-122	0.5205	0.999	0.964	7.84717e-118	5	Rps24
6.13896e-122	0.585311	0.999	0.968	9.52522e-118	5	Rpl13
8.80292e-122	0.529857	0.993	0.95	1.36586e-117	5	Rpl34
1.10857e-120	0.509035	0.995	0.966	1.72006e-116	5	Rpl19
1.27491e-120	0.649181	0.994	0.933	1.97815e-116	5	Rps5
1.37493e-119	0.510647	0.996	0.965	2.13334e-115	5	Rps16
5.4087e-118	0.542741	0.996	0.945	8.39214e-114	5	Rps13
1.39343e-113	0.583134	0.995	0.949	2.16205e-109	5	Rps4x
3.77551e-113	0.781428	0.463	0.165	5.85808e-109	5	Cdkn2d
8.8465e-113	0.752228	0.945	0.817	1.37262e-108	5	Tpd52
3.56909e-112	0.856397	0.811	0.544	5.5378e-108	5	Kras
1.82899e-109	0.603913	0.998	0.975	2.83787e-105	5	Cebpb
9.97904e-108	0.835461	0.851	0.614	1.54835e-103	5	Glud1
1.33237e-107	0.920399	0.798	0.541	2.06731e-103	5	Ifngr1
1.51083e-106	0.50539	0.995	0.953	2.3442e-102	5	Rpl26
2.18778e-106	0.659945	0.971	0.869	3.39456e-102	5	Arhgdib
4.02385e-106	0.730799	0.96	0.823	6.24341e-102	5	Tgfb1
7.57345e-106	0.748543	0.981	0.937	1.1751e-101	5	Tmsb10
1.24775e-105	0.502023	0.996	0.954	1.936e-101	5	Rpl17
1.14932e-104	0.742742	0.952	0.831	1.78328e-100	5	Sub1
1.85768e-104	0.899148	0.879	0.675	2.88237e-100	5	Zfand5
6.5415e-104	0.519836	0.996	0.957	1.01498e-99	5	Rpl8
3.14196e-103	0.851767	0.69	0.383	4.87507e-99	5	Il17ra
1.52918e-102	0.346085	0.144	0.015	2.37268e-98	5	Ldlrad3
1.01109e-101	0.530535	0.992	0.935	1.5688e-97	5	Arpc1b
1.87123e-101	0.527724	0.993	0.947	2.90339e-97	5	Rpl11
4.72483e-100	0.695958	0.972	0.819	7.33104e-96	5	Cybb
8.25301e-100	0.504744	0.994	0.943	1.28054e-95	5	Rpl30
1.11632e-98	0.473345	0.993	0.963	1.73208e-94	5	Rps10
2.50377e-98	0.510152	0.992	0.956	3.88484e-94	5	Rpl6
4.57877e-98	0.701987	0.919	0.749	7.10442e-94	5	Myl12b
9.36884e-98	0.852041	0.481	0.19	1.45367e-93	5	Arl5c
2.0994e-97	0.479772	0.996	0.95	3.25743e-93	5	Rps23
1.08306e-96	0.523123	0.99	0.931	1.68047e-92	5	Rps15a
5.26505e-96	0.655345	0.958	0.855	8.16926e-92	5	Naca
5.21045e-95	0.835867	0.935	0.773	8.08453e-91	5	Socs3
5.40839e-95	0.526725	0.28	0.07	8.39166e-91	5	Tmc6
6.7704e-95	0.741196	0.466	0.193	1.05049e-90	5	Asap1
8.60989e-95	0.785644	0.864	0.701	1.33591e-90	5	Rap1a
5.3072e-94	0.411647	0.994	0.971	8.23465e-90	5	Rps29
5.69201e-94	0.827468	0.958	0.837	8.83172e-90	5	Sat1
6.3367e-94	0.739277	0.847	0.628	9.83203e-90	5	Cox7a2l
9.89239e-94	0.633602	0.977	0.844	1.5349e-89	5	Eef1b2
1.05954e-93	0.688444	0.928	0.759	1.64399e-89	5	Gm2a
8.26793e-93	0.443169	0.995	0.97	1.28285e-88	5	Rpl35a
4.36707e-92	0.808409	0.964	0.863	6.77594e-88	5	H2afz
7.69516e-92	0.41299	1	0.995	1.19398e-87	5	Tmsb4x
2.46437e-91	0.752761	0.54	0.257	3.82371e-87	5	Pip4k2a
3.34426e-91	0.797137	0.851	0.619	5.18896e-87	5	Ier2
5.82431e-91	0.743588	0.809	0.584	9.037e-87	5	Klf13
1.48364e-90	0.730599	0.549	0.254	2.30201e-86	5	Clec4a1
3.98004e-90	0.782006	0.666	0.396	6.17543e-86	5	Sbno2
1.2817e-89	0.832971	0.805	0.584	1.98869e-85	5	Gda
1.26608e-88	0.754699	0.362	0.121	1.96445e-84	5	Cdc42ep2
1.6677e-88	0.457011	0.998	0.963	2.5876e-84	5	Rps3a1
8.33905e-88	0.663577	0.263	0.065	1.29389e-83	5	Tmem176a
2.32421e-87	0.77815	0.59	0.314	3.60624e-83	5	Rassf4
3.66238e-87	0.528983	0.535	0.228	5.68255e-83	5	Selenop
5.75252e-86	0.773159	0.663	0.367	8.92561e-82	5	Gpr141
7.76907e-85	0.619842	0.606	0.299	1.20545e-80	5	Mefv
1.17327e-84	0.532375	0.984	0.907	1.82044e-80	5	Rps18
2.35248e-84	0.462913	0.988	0.953	3.65011e-80	5	Eif1
4.43312e-83	0.990514	0.534	0.249	6.87842e-79	5	Dusp2
5.2419e-83	0.647753	0.94	0.816	8.13333e-79	5	Tln1
5.25428e-83	0.445484	0.99	0.947	8.15254e-79	5	Rps3
5.35598e-83	0.646772	0.84	0.609	8.31035e-79	5	Pld4
1.46319e-82	0.44699	0.995	0.945	2.27029e-78	5	Rpl24
4.72438e-82	0.547883	0.328	0.106	7.33036e-78	5	Slc44a2
5.12799e-81	0.483482	0.993	0.946	7.95659e-77	5	Rpl32
2.36996e-80	0.664746	0.498	0.231	3.67724e-76	5	Ypel3
5.14734e-80	0.629369	0.895	0.674	7.98661e-76	5	Plbd1
3.79137e-79	0.420144	0.998	0.984	5.88269e-75	5	Psap
2.41116e-78	0.504357	0.347	0.112	3.74115e-74	5	Cx3cr1
4.97137e-78	0.651563	0.483	0.227	7.71358e-74	5	Rras
1.91068e-77	0.389556	0.998	0.978	2.96461e-73	5	Eef1a1
8.27381e-77	0.691889	0.864	0.65	1.28376e-72	5	Ifi207
2.23104e-75	0.525362	0.365	0.134	3.46169e-71	5	Gstm1
3.03936e-75	0.600196	0.897	0.728	4.71588e-71	5	H2afy
4.27344e-75	0.676863	0.553	0.296	6.63066e-71	5	Cnn2
4.35226e-75	0.645132	0.857	0.679	6.75297e-71	5	Gmfg
3.12215e-73	0.742698	0.559	0.31	4.84433e-69	5	Nfam1
5.37374e-73	0.568153	0.382	0.152	8.33789e-69	5	Rasa3
1.20718e-72	0.437091	0.996	0.984	1.87305e-68	5	Actg1
1.4503e-72	0.39469	0.992	0.958	2.25029e-68	5	Rps28
4.7412e-72	0.464308	0.258	0.075	7.35644e-68	5	Zfyve9
1.27935e-71	0.857198	0.272	0.082	1.98504e-67	5	Id3
1.63468e-71	0.627533	0.541	0.288	2.53636e-67	5	Bin2
3.24337e-71	0.630231	0.895	0.738	5.03241e-67	5	Kdm6b
1.13403e-70	0.612299	0.438	0.195	1.75955e-66	5	St3gal4
3.25746e-70	0.763129	0.806	0.591	5.05428e-66	5	Wfdc17
3.64004e-70	0.296927	0.114	0.015	5.64788e-66	5	Heg1
4.90481e-70	0.554252	0.275	0.087	7.6103e-66	5	Hfe
1.65563e-69	0.462822	0.983	0.919	2.56888e-65	5	Rpl15
7.61452e-69	0.373558	0.996	0.969	1.18147e-64	5	Rpl37a
1.10629e-67	0.429098	0.237	0.067	1.71652e-63	5	Pi16
1.66158e-67	0.560595	0.95	0.892	2.57811e-63	5	Alox5ap
3.0809e-67	0.517276	0.944	0.847	4.78032e-63	5	Capzb
3.20699e-67	0.773346	0.804	0.618	4.97596e-63	5	Cdk2ap2
3.99348e-67	0.606849	0.575	0.322	6.19629e-63	5	Arid5a
4.02993e-67	0.597376	0.538	0.281	6.25285e-63	5	Tle3
4.92606e-67	0.417166	0.233	0.064	7.64327e-63	5	Nod1
8.80818e-66	0.605178	0.427	0.198	1.36668e-61	5	Tnfsf13
1.1597e-65	0.390356	0.142	0.025	1.7994e-61	5	Hes1
1.84665e-65	0.615803	0.794	0.553	2.86527e-61	5	Ly86
1.81601e-64	0.566706	0.27	0.088	2.81771e-60	5	Map3k14
2.05784e-64	0.395961	0.994	0.952	3.19295e-60	5	Rps19
2.71783e-64	0.566433	0.601	0.354	4.21698e-60	5	Rara
4.10289e-64	0.6385	0.653	0.427	6.36604e-60	5	Fgr
4.2482e-64	0.547687	0.918	0.771	6.5915e-60	5	Lyn
4.9731e-64	0.57273	0.459	0.219	7.71626e-60	5	Ahr
[truncated: 4,749 more rows]
