# Supplementary material for: YTHDF2 inhibition potentiates radiotherapy anti-tumor efficacy
Source: Cancer Cell. Author manuscript; Available in PMC 2024 Jul 10. (PMC10524856; doi:10.1016/j.ccell.2023.04.019)
Supplement: 2 — Table S2. Signature genes in each combined cell population, related to Figure 3 [file NIHMS1899599-supplement-2.xlsx]

## Sheet: Table S2_Signature genes in eac
Table S2. Signature genes in each combined cell population, related to Figure 3
p_val	avg_logFC	pct.1	pct.2	p_val_adj	cluster	gene
0	64.0922	0.447	0.149	0	0	Stfa2l1
0	20.1352	0.979	0.515	0	0	Csf3r
0	3.96475	0.737	0.245	0	0	Lrg1
0	3.96111	0.553	0.187	0	0	G0s2
0	3.70233	0.251	0.048	0	0	Ceacam10
0	3.42555	0.756	0.354	0	0	Cd33
0	2.58665	0.686	0.371	0	0	R3hdm4
0	2.56223	0.651	0.181	0	0	Slc2a3
0	2.49601	0.748	0.414	0	0	Cd300ld
0	1.71814	0.47	0.094	0	0	Chil1
0	1.70705	0.807	0.435	0	0	Tmcc1
0	1.66989	0.819	0.426	0	0	Ccpg1
0	1.48612	0.682	0.27	0	0	H2-Q10
0	1.40357	0.42	0.11	0	0	Gm16556
0	1.38814	0.551	0.175	0	0	Rnf144a
0	1.38606	0.795	0.433	0	0	Dhrs7
0	1.36857	0.493	0.183	0	0	Trpm2
0	1.1721	0.41	0.131	0	0	Padi4
0	1.16041	0.535	0.228	0	0	Abtb1
0	1.05067	0.751	0.375	0	0	2310001H17Rik
0	0.966687	0.355	0.109	0	0	Sfxn5
0	0.963951	0.607	0.285	0	0	Gm26740
0	0.893332	0.332	0.102	0	0	Bmx
0	0.704408	0.709	0.309	0	0	Trim30b
0	0.583844	0.514	0.22	0	0	Fpr2
0	0.574921	0.568	0.209	0	0	Slc40a1
0	0.472209	0.164	0.025	0	0	Scrg1
0	0.278315	0.744	0.376	0	0	Jaml
1.07272e-298	0.703019	0.367	0.126	1.77116e-294	0	Alox5
3.74531e-290	1.12869	0.479	0.205	6.18389e-286	0	Siglece
2.34837e-289	0.824875	0.199	0.041	3.8774e-285	0	Crispld2
2.78324e-272	0.653678	0.352	0.122	4.59541e-268	0	Nlrp12
2.85826e-272	0.514975	0.181	0.036	4.71927e-268	0	Amer2
5.9124e-272	0.499973	0.179	0.035	9.76197e-268	0	9830107B12Rik
3.91868e-266	0.946131	0.337	0.118	6.47013e-262	0	Adam19
1.45869e-261	1.58214	0.884	0.663	2.40845e-257	0	Adipor1
2.33973e-261	1.1021	0.551	0.279	3.86314e-257	0	Sephs2
1.26667e-255	0.941659	0.443	0.192	2.09139e-251	0	Tmem154
1.14637e-251	0.408028	0.162	0.03	1.89277e-247	0	Mgam
1.94116e-247	0.788185	0.421	0.179	3.20505e-243	0	Sh2d3c
1.15433e-246	0.707006	0.366	0.142	1.90591e-242	0	Arap3
6.04284e-244	0.758967	0.325	0.117	9.97734e-240	0	Gm39556
1.35658e-212	0.964484	0.486	0.24	2.23985e-208	0	Mtus1
5.45926e-209	0.86753	0.505	0.259	9.01378e-205	0	Rcsd1
1.53055e-205	0.622557	0.313	0.121	2.5271e-201	0	Trp53inp1
2.84771e-205	0.663366	0.3	0.113	4.70186e-201	0	Gsdme
2.92912e-205	0.775732	0.367	0.16	4.83627e-201	0	Msra
3.17302e-201	0.839488	0.386	0.172	5.23897e-197	0	B430306N03Rik
3.70529e-191	0.621899	0.493	0.26	6.11781e-187	0	1600010M07Rik
5.57599e-191	0.516681	0.226	0.072	9.20652e-187	0	Ggt5
9.44069e-191	0.641855	0.313	0.125	1.55875e-186	0	Ipcef1
3.51825e-190	0.457124	0.217	0.067	5.80898e-186	0	Mctp2
1.85843e-185	0.487587	0.192	0.055	3.06846e-181	0	Gm34589
9.44741e-185	1.23256	0.454	0.229	1.55986e-180	0	Tmem71
4.29495e-181	0.697437	0.336	0.143	7.09139e-177	0	St3gal6
6.47842e-178	0.59017	0.273	0.105	1.06965e-173	0	Pram1
8.19073e-178	0.550865	0.355	0.157	1.35237e-173	0	Il18rap
6.33977e-176	0.579959	0.239	0.084	1.04676e-171	0	Ppp1r3d
6.74683e-175	0.536921	0.201	0.063	1.11397e-170	0	Asb7
2.21278e-174	0.711751	0.21	0.068	3.65352e-170	0	4732465J04Rik
5.72625e-170	0.419437	0.2	0.063	9.45462e-166	0	Aqp9
2.38427e-168	0.738129	0.296	0.121	3.93667e-164	0	Scnn1a
4.64982e-163	0.59017	0.298	0.125	7.67731e-159	0	Tbc1d10c
9.04791e-162	0.737372	0.384	0.187	1.4939e-157	0	Elp1
1.46463e-154	0.541534	0.148	0.04	2.41825e-150	0	Retn
7.73755e-148	0.849469	0.48	0.275	1.27755e-143	0	Pag1
4.72923e-146	0.774083	0.29	0.127	7.80843e-142	0	Gm31814
2.52354e-142	5.98707	0.381	0.571	4.16662e-138	0	Mkrn1
2.22606e-141	0.339431	0.153	0.045	3.67545e-137	0	Klra17
2.0631e-140	0.487621	0.185	0.063	3.40638e-136	0	Mpzl3
2.97703e-138	0.39044	0.235	0.093	4.91537e-134	0	Cd101
7.21297e-137	0.400813	0.368	0.185	1.19093e-132	0	4930581F22Rik
1.60315e-133	0.279028	0.197	0.072	2.64696e-129	0	Gm39321
2.97682e-132	0.316534	0.141	0.041	4.91502e-128	0	Gm20406
6.44911e-127	0.746089	0.555	0.351	1.06481e-122	0	Rasgrp4
2.22622e-123	0.319017	0.416	0.228	3.67571e-119	0	Il16
4.35106e-120	0.333579	0.199	0.077	7.18404e-116	0	5830428M24Rik
5.25058e-117	0.689574	0.404	0.229	8.66924e-113	0	Cd300lb
5.80926e-117	0.342408	0.188	0.071	9.59167e-113	0	Gm19696
1.44496e-116	0.72922	0.55	0.353	2.38578e-112	0	Rin3
1.48837e-114	0.868947	0.302	0.152	2.45745e-110	0	Cpne2
2.07218e-112	0.352763	0.178	0.067	3.42137e-108	0	Mapk13
1.39437e-111	0.475381	0.319	0.165	2.30224e-107	0	Map4k2
3.81564e-109	0.317847	0.163	0.059	6.3e-105	0	Chst15
6.37623e-108	0.631124	0.328	0.174	1.05278e-103	0	Hdac4
6.08289e-107	0.346949	0.127	0.04	1.00435e-102	0	B430010I23Rik
2.26813e-105	0.608078	0.375	0.214	3.7449e-101	0	Usp32
1.7519e-100	0.566954	0.369	0.211	2.89255e-96	0	Rnf167
1.28122e-98	0.434567	0.41	0.246	2.11542e-94	0	AI467606
2.76662e-97	0.856729	0.318	0.173	4.56797e-93	0	Xpc
3.71247e-97	0.380626	0.231	0.108	6.12966e-93	0	C5ar2
1.73525e-96	0.284715	0.706	0.549	2.86508e-92	0	Atg3
5.67206e-96	0.530476	0.294	0.156	9.36513e-92	0	Slc22a15
2.01111e-92	0.311633	0.17	0.069	3.32054e-88	0	Dennd3
5.54139e-92	0.254259	0.135	0.048	9.14938e-88	0	Vnn3
1.82309e-91	0.273204	0.148	0.056	3.01011e-87	0	Rab11fip4
1.66589e-89	0.494413	0.399	0.244	2.75055e-85	0	Arhgap25
9.19539e-89	0.328203	0.14	0.052	1.51825e-84	0	Gm47230
1.64171e-88	0.552282	0.369	0.221	2.71062e-84	0	Dennd1c
2.51005e-88	0.428698	0.26	0.134	4.14434e-84	0	Sesn2
1.84645e-87	1.23495	0.447	0.284	3.04867e-83	0	Sirpb1b
5.79728e-87	0.310899	0.393	0.242	9.57189e-83	0	Sun2
9.14664e-86	0.303951	0.436	0.282	1.5102e-81	0	Capn1
1.23895e-85	0.291777	0.13	0.048	2.04563e-81	0	Hnmt
2.36446e-84	0.457792	0.363	0.217	3.90397e-80	0	Snrk
1.65641e-82	0.253129	0.172	0.074	2.7349e-78	0	Osgin1
3.39366e-82	0.49792	0.274	0.149	5.60327e-78	0	Rab44
6.42846e-78	0.396105	0.344	0.206	1.0614e-73	0	Rab27a
1.62236e-76	0.387601	0.38	0.238	2.67868e-72	0	Pfkfb4
1.11153e-74	0.415311	0.355	0.218	1.83524e-70	0	Fam122a
1.27483e-73	0.494279	0.495	0.347	2.10487e-69	0	Raf1
1.87209e-73	0.635793	0.326	0.193	3.09101e-69	0	6430548M08Rik
3.68267e-71	0.261465	0.213	0.109	6.08046e-67	0	Phf1
1.34728e-68	0.275727	0.392	0.254	2.22449e-64	0	Iqsec1
2.78948e-68	0.336843	0.223	0.117	4.60572e-64	0	Tnfsf14
7.15397e-68	0.415767	0.306	0.184	1.18119e-63	0	Zdhhc18
2.48292e-67	0.395372	0.307	0.185	4.09955e-63	0	Cds2
5.71892e-66	0.314074	0.232	0.125	9.4425e-62	0	Ddx60
2.63223e-65	0.503348	0.401	0.269	4.34607e-61	0	Xpo6
3.09328e-65	0.479801	0.301	0.183	5.10731e-61	0	Nbeal2
2.90536e-64	0.353468	0.276	0.162	4.79705e-60	0	Slc35a5
3.88852e-64	0.383708	0.17	0.082	6.42034e-60	0	Fam160a2
7.24817e-61	0.415174	0.355	0.231	1.19674e-56	0	Tbc1d14
1.26062e-60	0.272526	0.101	0.039	2.0814e-56	0	Gm16174
4.53392e-59	0.400879	0.59	0.457	7.48596e-55	0	Pxn
1.76962e-58	0.524108	0.384	0.259	2.92182e-54	0	Pnkp
4.75117e-58	0.254411	0.1	0.039	7.84466e-54	0	Ccdc126
1.18853e-57	2.94207	0.093	0.203	1.96238e-53	0	Epb41
6.22913e-56	0.35817	0.178	0.093	1.02849e-51	0	Ccdc180
1.54946e-54	0.352307	0.15	0.073	2.55832e-50	0	2310010J17Rik
2.78452e-53	0.336715	0.15	0.074	4.59752e-49	0	Mov10
5.98309e-53	0.258878	0.333	0.216	9.87869e-49	0	Ndst1
1.86428e-52	0.471078	0.328	0.216	3.07811e-48	0	Selenon
1.96934e-49	0.263715	0.268	0.168	3.25158e-45	0	Dedd2
2.1232e-47	0.616274	0.637	0.518	3.50561e-43	0	Snap23
2.23469e-46	0.252736	0.301	0.199	3.6897e-42	0	Pbx2
1.49334e-45	0.466673	0.513	0.391	2.46566e-41	0	D1Ertd622e
4.14581e-44	0.252034	0.154	0.082	6.84515e-40	0	Cep19
6.83585e-41	0.282442	0.188	0.11	1.12867e-36	0	Tmem156
9.61293e-39	0.721426	0.4	0.298	1.58719e-34	0	Trim12c
3.23404e-38	0.280674	0.193	0.117	5.33972e-34	0	Tirap
1.75416e-35	0.294569	0.142	0.079	2.8963e-31	0	Letm2
4.4557e-32	0.554976	0.427	0.334	7.3568e-28	0	Max
2.16877e-31	0.854453	0.438	0.348	3.58086e-27	0	Anxa11
4.73264e-29	0.423448	0.268	0.189	7.81406e-25	0	Mfsd6
4.64032e-23	0.261551	0.191	0.13	7.66164e-19	0	Mctp1
1.80386e-19	1.09186	0.272	0.207	2.97836e-15	0	Tbc1d23
8.65516e-17	0.289208	0.129	0.086	1.42905e-12	0	Atrn
1.70114e-15	0.266592	0.234	0.18	2.80875e-11	0	Kdm5b
4.41744e-13	3.78316	0.208	0.26	7.29363e-09	0	Pts
4.91031e-06	1.03748	0.224	0.193	0.0810741	0	Supt20
0	19.9793	0.904	0.373	0	1	Hdc
0	4.96089	0.496	0.178	0	1	Il1f9
0	4.03881	0.579	0.243	0	1	Mirt1
0	2.81562	0.585	0.211	0	1	Slc40a1
0	2.61253	0.732	0.4	0	1	Gpcpd1
0	1.96558	0.759	0.442	0	1	Ccpg1
0	1.62957	0.671	0.3	0	1	Ripor2
0	1.23162	0.518	0.198	0	1	G0s2
0	1.20914	0.731	0.364	0	1	Cd33
0	1.17508	0.638	0.291	0	1	Igf1r
0	1.05697	0.718	0.386	0	1	2310001H17Rik
0	0.961197	0.381	0.121	0	1	Nlrp12
0	0.768009	0.627	0.275	0	1	Ltb
0	0.430876	0.698	0.317	0	1	Trim30b
3.51483e-305	1.57334	0.514	0.209	5.80333e-301	1	Slc2a3
1.11549e-285	1.06639	0.388	0.138	1.84179e-281	1	St3gal6
3.04557e-285	1.43802	0.46	0.193	5.02854e-281	1	Il1rap
2.37901e-270	0.842445	0.467	0.194	3.92799e-266	1	Rnf144a
5.50773e-263	2.73647	0.748	0.467	9.09382e-259	1	Gcnt2
2.04995e-252	1.10805	0.337	0.117	3.38468e-248	1	Scnn1a
2.60841e-252	6.22677	0.415	0.165	4.30674e-248	1	Mirt2
5.12818e-238	4.5402	0.371	0.14	8.46714e-234	1	Asprv1
7.3929e-238	1.14346	0.469	0.21	1.22064e-233	1	Siglece
2.56396e-227	0.885203	0.441	0.196	4.23335e-223	1	Trpm2
5.54747e-208	0.645514	0.375	0.157	9.15943e-204	1	Il18rap
1.57461e-207	0.659366	0.336	0.128	2.59984e-203	1	Gm16556
1.52282e-200	2.07543	0.504	0.255	2.51433e-196	1	Pbx1
7.66432e-189	0.719031	0.317	0.124	1.26546e-184	1	Adam19
1.92759e-187	2.04172	0.456	0.667	3.18264e-183	1	Rab7
1.12137e-185	0.407541	0.351	0.149	1.8515e-181	1	Tacstd2
2.6881e-184	0.567009	0.21	0.063	4.43832e-180	1	Tspan2
2.08613e-177	0.716069	0.315	0.128	3.44441e-173	1	Ipcef1
2.54053e-177	2.91166	0.537	0.301	4.19467e-173	1	Gm26740
3.91036e-171	1.6249	0.857	0.671	6.45639e-167	1	Adipor1
1.031e-169	4.75606	0.291	0.112	1.70229e-165	1	Rdh12
2.52869e-164	7.5422	0.4	0.193	4.17512e-160	1	F630028O10Rik
1.54922e-160	0.375711	0.179	0.399	2.55791e-156	1	Tgm2
1.0181e-150	0.87183	0.38	0.186	1.68098e-146	1	4930581F22Rik
9.24429e-145	0.727395	0.38	0.189	1.52632e-140	1	Sh2d3c
1.38234e-144	0.374883	0.138	0.035	2.28238e-140	1	Sycp2
5.72784e-144	0.354644	0.573	0.348	9.45724e-140	1	Trem3
4.72122e-141	0.778034	0.351	0.173	7.7952e-137	1	Hdac4
3.28565e-138	1.03797	0.35	0.17	5.42493e-134	1	Xpc
2.30657e-135	0.458338	0.202	0.072	3.80838e-131	1	Mctp2
1.39665e-126	0.478365	0.281	0.125	2.30601e-122	1	Sfxn5
5.12617e-124	8.44419	0.335	0.162	8.46381e-120	1	Csf1
6.76983e-124	0.658284	0.387	0.205	1.11777e-119	1	Tmem154
4.36527e-118	0.615723	0.193	0.072	7.2075e-114	1	Gm19696
6.84256e-118	3.49923	0.155	0.051	1.12977e-113	1	Steap4
6.99185e-118	0.50443	0.315	0.153	1.15442e-113	1	Arap3
2.99077e-117	1.29604	0.685	0.46	4.93806e-113	1	Tmcc1
7.48543e-117	0.761983	0.423	0.244	1.23592e-112	1	Dmxl2
1.56863e-112	0.311243	0.142	0.045	2.58997e-108	1	Pip5k1b
5.9673e-109	1.70117	0.624	0.423	9.85262e-105	1	Entpd1
8.25764e-109	0.381391	0.216	0.09	1.36342e-104	1	Ppp1r3d
3.71376e-108	0.446373	0.153	0.052	6.13179e-104	1	Gm47230
2.63242e-107	0.426694	0.189	0.073	4.3464e-103	1	4732465J04Rik
1.66132e-106	0.419943	0.275	0.131	2.74301e-102	1	Tbc1d10c
2.19608e-105	0.373695	0.136	0.043	3.62594e-101	1	Retn
5.00477e-104	1.12686	0.452	0.27	8.26338e-100	1	1600010M07Rik
3.62702e-101	0.38262	0.239	0.108	5.98857e-97	1	C5ar2
4.30541e-101	0.422987	0.269	0.129	7.10866e-97	1	Gm39556
2.37257e-99	0.605386	0.354	0.195	3.91734e-95	1	Elp1
1.20871e-97	11.2379	0.283	0.142	1.9957e-93	1	Gm34455
1.8987e-97	0.286247	0.147	0.052	3.13494e-93	1	Carns1
4.82351e-97	0.312371	0.164	0.062	7.96409e-93	1	Gm34589
8.94502e-94	0.553036	0.373	0.217	1.47691e-89	1	Fam122a
9.77168e-94	0.680076	0.386	0.228	1.6134e-89	1	Tbc1d14
7.62171e-92	0.345791	0.418	0.252	1.25842e-87	1	Iqsec1
2.82621e-88	0.378242	0.182	0.076	4.66636e-84	1	Gm39321
7.40622e-88	0.743697	0.411	0.254	1.22284e-83	1	Prr5l
7.93143e-88	0.373294	0.216	0.099	1.30956e-83	1	Cd101
2.64551e-87	216.193	0.095	0.251	4.368e-83	1	Ccl4
6.11267e-87	0.378661	0.449	0.286	1.00926e-82	1	Sirpb1b
8.32302e-86	0.285949	0.171	0.071	1.37421e-81	1	Dennd3
2.02516e-85	0.267317	0.112	0.036	3.34374e-81	1	Per2
1.59227e-84	0.350973	0.186	0.081	2.629e-80	1	Ggt5
4.21605e-82	0.38322	0.41	0.252	6.96113e-78	1	Abtb1
3.0022e-80	1.5353	0.275	0.147	4.95693e-76	1	Dgkh
4.07482e-77	2.1803	0.168	0.319	6.72794e-73	1	Usp15
4.23304e-77	25.9406	0.758	0.663	6.98918e-73	1	Wfdc17
2.11885e-74	0.388788	0.231	0.118	3.49843e-70	1	Tnfsf14
1.33273e-72	0.592018	0.357	0.22	2.20047e-68	1	Usp32
3.47888e-72	0.525573	0.396	0.251	5.74397e-68	1	AI467606
1.97284e-71	0.29013	0.17	0.076	3.25736e-67	1	Osgin1
3.56074e-71	0.47693	0.452	0.298	5.87914e-67	1	Sephs2
2.33324e-69	0.365019	0.178	0.082	3.85242e-65	1	5830428M24Rik
3.36803e-69	0.893451	0.653	0.518	5.56096e-65	1	Snap23
8.4931e-67	0.673858	0.156	0.069	1.4023e-62	1	Mpzl3
2.98524e-65	0.478392	0.268	0.151	4.92894e-61	1	Rab44
3.71903e-63	1.7652	0.79	0.699	6.1405e-59	1	Ddx6
1.14701e-62	0.822069	0.37	0.237	1.89383e-58	1	Cd300lb
1.50939e-62	0.968582	0.346	0.218	2.49215e-58	1	Mir142hg
1.12299e-61	0.518697	0.343	0.217	1.85418e-57	1	Rnf167
1.31326e-61	0.337503	0.291	0.172	2.16833e-57	1	Map4k2
9.45309e-59	0.333573	0.231	0.127	1.5608e-54	1	4833407H14Rik
5.0678e-58	0.416658	0.274	0.161	8.36745e-54	1	Slc22a15
2.74681e-56	0.391757	0.228	0.127	4.53526e-52	1	Gsdme
2.00271e-54	0.277636	0.279	0.167	3.30668e-50	1	Dedd2
1.18517e-47	4.06813	0.601	0.491	1.95683e-43	1	Cdkn1b
5.19041e-46	0.286384	0.195	0.11	8.56988e-42	1	Tmem156
9.70666e-45	0.424287	0.323	0.218	1.60267e-40	1	Selenon
1.68785e-44	0.374205	0.351	0.243	2.78682e-40	1	Klhl2
1.21272e-43	0.287454	0.263	0.166	2.00232e-39	1	Slc35a5
6.11245e-43	0.268749	0.491	0.364	1.00923e-38	1	Rasgrp4
1.32694e-42	0.271045	0.114	0.053	2.19091e-38	1	Klra17
2.4505e-42	0.471006	0.443	0.33	4.04602e-38	1	Midn
4.48211e-41	0.348603	0.412	0.301	7.40042e-37	1	Trim12a
2.17098e-40	236.391	0.107	0.204	3.5845e-36	1	Ccl3
2.35637e-40	0.256073	0.228	0.14	3.8906e-36	1	Gm31814
8.72994e-40	0.377081	0.409	0.298	1.4414e-35	1	Trim12c
5.68613e-37	0.259983	0.268	0.177	9.38838e-33	1	Map3k5
6.11395e-36	0.669707	0.332	0.232	1.00947e-31	1	Lilra6
6.62889e-34	0.309165	0.376	0.277	1.0945e-29	1	Xylt1
3.6393e-33	0.297264	0.314	0.221	6.00884e-29	1	Ndst1
2.86803e-32	0.288653	0.322	0.231	4.7354e-28	1	Dennd1c
2.48432e-29	0.336092	0.344	0.255	4.10186e-25	1	Arhgap25
2.05489e-28	0.899488	0.198	0.129	3.39284e-24	1	Cass4
3.23779e-28	0.35638	0.335	0.248	5.34591e-24	1	Pfkfb4
1.22017e-27	5.30323	0.044	0.102	2.01462e-23	1	Sirt1
9.38427e-26	0.33615	0.361	0.277	1.54944e-21	1	Xpo6
5.22807e-25	1.413	0.469	0.368	8.63207e-21	1	Mbp
1.75232e-24	0.332939	0.348	0.265	2.89326e-20	1	Notch1
8.16308e-23	0.696358	0.208	0.143	1.34781e-18	1	Dgat2
1.82623e-21	0.626158	0.218	0.153	3.01529e-17	1	Il15
4.0796e-15	0.604789	0.121	0.08	6.73582e-11	1	Ptgs2os2
7.70924e-09	2.34517	0.432	0.382	0.000127287	1	Taf7
2.31468e-08	0.325025	0.233	0.192	0.000382176	1	Supt20
2.13908e-05	0.960255	0.346	0.313	0.353183	1	Xpr1
0.00114355	0.268291	0.244	0.219	1	1	Atg2a
0	0.619466	0.588	0.22	0	2	Slc40a1
4.65034e-307	1.95507	0.052	0.416	7.67818e-303	2	mt-Nd3
4.68523e-206	2.44761	0.682	0.399	7.73578e-202	2	2310001H17Rik
2.28666e-198	1.38037	0.526	0.265	3.7755e-194	2	1600010M07Rik
7.72186e-166	0.865065	0.228	0.072	1.27496e-161	2	Gm39321
3.72979e-160	0.736555	0.222	0.071	6.15826e-156	2	Gm19696
7.36193e-152	0.656389	0.231	0.078	1.21553e-147	2	5830428M24Rik
2.84764e-138	1.42324	0.406	0.613	4.70173e-134	2	Zfand5
5.66928e-137	0.440746	0.317	0.135	9.36055e-133	2	Nlrp12
1.97022e-134	1.4316	0.765	0.849	3.25303e-130	2	Sat1
4.09616e-133	0.604302	0.334	0.151	6.76317e-129	2	St3gal6
1.86777e-122	0.94509	0.378	0.191	3.08387e-118	2	4930581F22Rik
2.38414e-119	0.513115	0.195	0.068	3.93645e-115	2	Tspan2
3.87661e-106	1.83008	0.02	0.181	6.40068e-102	2	P2ry10b
2.27605e-105	0.432882	0.414	0.224	3.75798e-101	2	Siglece
1.37314e-102	0.441707	0.158	0.053	2.26719e-98	2	Steap4
6.5614e-95	0.305692	0.193	0.076	1.08335e-90	2	4732465J04Rik
3.73331e-93	0.447685	0.364	0.198	6.16407e-89	2	Elp1
6.17128e-83	21.814	0.355	0.506	1.01894e-78	2	Chd7
9.29053e-83	1.78398	0.078	0.232	1.53396e-78	2	Rab20
5.04439e-77	0.542843	0.254	0.127	8.3288e-73	2	4833407H14Rik
1.73888e-75	0.335259	0.263	0.133	2.87107e-71	2	Gm39556
1.158e-70	0.409108	0.23	0.113	1.91197e-66	2	C5ar2
1.02745e-68	0.374202	0.213	0.102	1.69643e-64	2	Cd101
5.74851e-67	0.510739	0.148	0.061	9.49137e-63	2	Slc36a3os
8.21861e-67	0.482537	0.361	0.217	1.35697e-62	2	Ndst1
2.89943e-66	0.807728	0.158	0.068	4.78725e-62	2	Armc3
2.15956e-65	0.312048	0.175	0.078	3.56564e-61	2	Osgin1
8.10381e-61	7.14481	0.16	0.072	1.33802e-56	2	Gm19951
2.34919e-57	0.358757	0.281	0.161	3.87875e-53	2	Arap3
3.44163e-57	0.321581	0.148	0.065	5.68247e-53	2	Chst15
2.51674e-53	0.366385	0.132	0.057	4.15539e-49	2	Gm47230
6.45118e-53	0.262863	0.343	0.215	1.06516e-48	2	Tmem154
3.30368e-51	0.499001	0.347	0.224	5.4547e-47	2	Fam122a
2.27338e-50	0.508454	0.298	0.182	3.75359e-46	2	Pnpla7
2.67504e-48	0.30935	0.29	0.175	4.41676e-44	2	Map4k2
2.30247e-46	0.402243	0.278	0.17	3.8016e-42	2	Dedd2
1.20456e-45	0.560448	0.333	0.216	1.98885e-41	2	Il1rap
6.24346e-44	0.253344	0.339	0.222	1.03086e-39	2	Mir142hg
3.36567e-36	0.330838	0.327	0.222	5.55706e-32	2	Rnf167
1.3025e-29	0.27299	0.375	0.455	2.15056e-25	2	Hacd4
1.49693e-25	0.440027	0.291	0.205	2.47159e-21	2	Sh2d3c
2.48297e-25	0.278235	0.423	0.325	4.09962e-21	2	Retreg1
3.05638e-12	0.448104	0.595	0.528	5.04638e-08	2	Snap23
2.0456e-09	0.476391	0.111	0.153	3.37749e-05	2	Efcab14
1.37807e-08	0.271487	0.336	0.288	0.000227533	2	Pnpla2
3.77771e-06	1.19117	0.452	0.404	0.0623738	2	D1Ertd622e
4.93372e-05	4.03596	0.784	0.776	0.814607	2	Pnrc1
0	Inf	0.923	0.608	0	3	Cxcl2
0	306.116	0.46	0.09	0	3	Cxcl3
0	102.507	0.547	0.167	0	3	Tnf
0	59.4153	0.835	0.424	0	3	Ptgs2
0	59.4124	0.792	0.443	0	3	Il1rn
0	53.6445	0.73	0.337	0	3	Thbs1
0	46.431	0.429	0.093	0	3	Mmp12
0	27.3227	0.712	0.378	0	3	Id2
0	17.0976	0.838	0.36	0	3	Basp1
0	16.134	0.661	0.292	0	3	Rgcc
0	11.986	0.392	0.077	0	3	Nos2
0	9.30596	0.623	0.233	0	3	Ell2
0	8.72949	0.842	0.407	0	3	Malt1
0	7.47826	0.895	0.575	0	3	Cd14
0	7.26822	0.731	0.226	0	3	Sdc4
0	5.23221	0.779	0.433	0	3	Tlr2
0	4.59186	0.668	0.292	0	3	F10
0	3.96937	0.49	0.143	0	3	Slc7a8
0	3.35317	0.628	0.261	0	3	Tgif1
0	3.09516	0.73	0.329	0	3	Tgm2
0	2.44791	0.85	0.581	0	3	Slc15a3
0	2.42553	0.665	0.244	0	3	Ccr5
0	2.3184	0.43	0.116	0	3	Ralgds
0	2.28599	0.561	0.17	0	3	AI504432
0	1.58977	0.725	0.336	0	3	Dusp5
0	1.29325	0.316	0.059	0	3	Carmil1
0	0.710367	0.381	0.102	0	3	Myo1e
0	0.604285	0.444	0.149	0	3	Dot1l
0	0.56283	0.475	0.14	0	3	Sh3pxd2b
4.71736e-302	1.55073	0.437	0.145	7.78884e-298	3	Gm6377
8.69225e-293	2.09982	0.75	0.45	1.43518e-288	3	Hif1a
3.93578e-291	2.53265	0.591	0.275	6.49836e-287	3	Clec5a
3.43391e-289	6.59277	0.483	0.177	5.66973e-285	3	Atp2b4
1.09429e-282	7.17388	0.595	0.262	1.80678e-278	3	Cd274
1.4137e-279	20.4617	0.783	0.501	2.33416e-275	3	Osm
6.36303e-275	3.80014	0.493	0.197	1.0506e-270	3	Rabgef1
2.7548e-273	2.16296	0.482	0.184	4.54845e-269	3	Uck2
4.69987e-262	0.922163	0.202	0.038	7.75995e-258	3	A930007I19Rik
4.20465e-258	6.74212	0.244	0.056	6.9423e-254	3	Tmem171
2.85371e-252	2.40955	0.213	0.044	4.71176e-248	3	Tmem119
3.48818e-250	1.93312	0.577	0.824	5.75933e-246	3	Selplg
4.81644e-248	4.61648	0.701	0.429	7.95242e-244	3	Slc7a11
7.93266e-246	57.5206	0.827	0.602	1.30976e-241	3	Cstb
1.43376e-235	2.16122	0.335	0.107	2.36728e-231	3	Prdm1
1.06851e-229	4.30827	0.659	0.358	1.76421e-225	3	Cndp2
1.65171e-222	3.75589	0.605	0.312	2.72713e-218	3	Txnrd1
1.92128e-221	13.2489	0.852	0.71	3.17223e-217	3	Plaur
7.67263e-220	104.14	0.168	0.031	1.26683e-215	3	Areg
1.16953e-219	1.15012	0.4	0.151	1.93101e-215	3	Tcf7l2
1.64534e-218	19.0198	0.823	0.64	2.71663e-214	3	Clec4e
9.70696e-217	1.99902	0.573	0.297	1.60272e-212	3	Bcl2l11
9.85569e-217	7.48243	0.868	0.774	1.62727e-212	3	Itgam
1.71539e-211	2.90234	0.321	0.108	2.83227e-207	3	Abcc1
7.03065e-211	10.2873	0.405	0.155	1.16083e-206	3	Cfb
1.16673e-210	1.23432	0.448	0.188	1.92638e-206	3	Rab20
3.92404e-210	20.5047	0.236	0.062	6.47899e-206	3	Hbegf
3.02875e-205	1.7514	0.412	0.167	5.00078e-201	3	Dusp16
3.45908e-197	0.31184	0.392	0.153	5.71129e-193	3	Maff
2.25369e-193	4.79898	0.732	0.507	3.72107e-189	3	Pde4b
5.60692e-191	0.297816	0.231	0.062	9.25758e-187	3	Cdh1
2.70709e-189	3.16278	0.163	0.034	4.46968e-185	3	Mir155hg
2.78216e-187	2.71917	0.375	0.148	4.59363e-183	3	Specc1l
2.69964e-185	1.71071	0.768	0.606	4.45737e-181	3	Nfkbiz
4.44202e-181	3.83774	0.764	0.575	7.33422e-177	3	Slc16a3
7.35494e-181	1.38975	0.284	0.094	1.21437e-176	3	Sash1
1.13631e-179	0.716308	0.292	0.1	1.87617e-175	3	Srxn1
5.49536e-177	291.186	0.155	0.032	9.07339e-173	3	Mmp13
3.61686e-174	0.875845	0.292	0.101	5.9718e-170	3	Cmklr1
3.70033e-174	1.19539	0.305	0.11	6.10962e-170	3	Lin54
3.62557e-173	8.61394	0.137	0.026	5.98617e-169	3	Dcstamp
1.22934e-172	0.702205	0.24	0.072	2.02977e-168	3	Lrp12
1.03076e-171	0.865529	0.196	0.051	1.70189e-167	3	Gab1
3.42621e-170	0.540181	0.23	0.068	5.65701e-166	3	Slc39a14
5.06682e-170	1.09167	0.354	0.141	8.36582e-166	3	P2ry10b
2.21146e-164	1.72795	0.165	0.038	3.65134e-160	3	Jag1
2.85296e-163	1.09944	0.348	0.138	4.71051e-159	3	Rab7b
1.17261e-161	2.79314	0.53	0.301	1.93609e-157	3	Arrdc4
2.91728e-161	10.4078	0.131	0.025	4.81672e-157	3	F3
7.02197e-160	0.762476	0.293	0.106	1.1594e-155	3	B3gnt5
1.00652e-154	0.849009	0.266	0.093	1.66186e-150	3	Pde8a
1.46757e-154	17.1344	0.681	0.502	2.42311e-150	3	Glrx
8.58546e-152	2.15335	0.342	0.141	1.41755e-147	3	Mpp7
3.27305e-146	1.36425	0.548	0.315	5.40413e-142	3	Gpr35
8.3618e-145	0.550633	0.135	0.03	1.38062e-140	3	Zc3h12c
1.82906e-143	1.5239	0.119	0.023	3.01997e-139	3	Tmeff1
1.99277e-140	2.01857	0.313	0.129	3.29026e-136	3	Pla2g4a
8.29614e-140	0.814504	0.199	0.061	1.36978e-135	3	Adora2a
3.36405e-138	1.13316	0.292	0.116	5.55438e-134	3	Sh2b2
1.2435e-137	1.61508	0.272	0.103	2.05314e-133	3	Met
1.73441e-136	5.19176	0.326	0.141	2.86369e-132	3	Arl5b
8.14172e-134	8.81598	0.605	0.395	1.34428e-129	3	Zfp36l1
1.48755e-132	4.56983	0.675	0.458	2.4561e-128	3	Nfkb1
3.88123e-132	6.02042	0.666	0.47	6.4083e-128	3	Rab11fip1
4.18166e-130	12.6991	0.507	0.283	6.90434e-126	3	Gch1
2.92074e-127	195.029	0.127	0.029	4.82244e-123	3	Ccl24
4.42769e-123	0.679024	0.291	0.122	7.31056e-119	3	Osgin2
3.26874e-122	0.926634	0.356	0.168	5.39701e-118	3	Mgat4a
4.59656e-116	8.75447	0.534	0.763	7.58938e-112	3	Rgs2
2.89725e-114	0.563302	0.206	0.073	4.78365e-110	3	Slc23a2
1.62627e-112	0.653881	0.293	0.128	2.68514e-108	3	Dock4
1.40783e-111	1.18325	0.169	0.054	2.32446e-107	3	Dpep2
1.31323e-110	0.586184	0.352	0.168	2.16828e-106	3	Mdfic
3.04869e-110	0.522287	0.299	0.134	5.03369e-106	3	Bcl2l1
1.77604e-109	0.446112	0.154	0.046	2.93242e-105	3	Bend4
4.48447e-109	1.08809	0.479	0.268	7.40431e-105	3	Gpr132
4.09143e-107	0.428195	0.478	0.275	6.75535e-103	3	B4galt1
7.67021e-106	0.401993	0.137	0.038	1.26643e-101	3	Slc41a2
1.08393e-105	1.30564	0.357	0.18	1.78968e-101	3	Csf2rb2
6.05402e-105	7.47892	0.209	0.082	9.99579e-101	3	Thbd
2.47224e-104	0.434461	0.207	0.077	4.08192e-100	3	Tfec
3.51835e-102	0.454416	0.233	0.094	5.80915e-98	3	Eaf1
6.00412e-100	6.71845	0.221	0.426	9.9134e-96	3	Lmo4
1.11403e-99	5.15213	0.636	0.43	1.83938e-95	3	Runx1
2.03889e-99	0.469227	0.257	0.111	3.36642e-95	3	Parvb
8.01825e-99	0.309226	0.127	0.036	1.32389e-94	3	Pde4d
3.88747e-98	0.889242	0.488	0.289	6.41859e-94	3	Tcirg1
9.26749e-96	0.616488	0.209	0.083	1.53016e-91	3	Stk38l
7.60083e-92	2.02457	0.609	0.411	1.25497e-87	3	M6pr
8.72636e-92	0.267174	0.372	0.206	1.44081e-87	3	Tarm1
4.03036e-91	1.47077	0.329	0.166	6.65452e-87	3	Adam9
1.01431e-90	5.35214	0.299	0.147	1.67473e-86	3	Cd93
4.26731e-90	0.501708	0.192	0.074	7.04575e-86	3	Rnf217
1.64145e-88	11.9781	0.494	0.309	2.7102e-84	3	Lrpap1
2.31589e-88	0.355459	0.169	0.061	3.82376e-84	3	Slc37a2
1.31827e-87	3.57977	0.429	0.249	2.17659e-83	3	Lgals3bp
2.75241e-87	6.03807	0.829	0.755	4.54451e-83	3	Grina
7.60889e-87	75.8185	0.362	0.193	1.2563e-82	3	Gm26917
5.02404e-86	0.656615	0.492	0.317	8.29518e-82	3	Cd164
6.68878e-86	1.09584	0.427	0.256	1.10438e-81	3	Arih2
8.06845e-86	1.10932	0.356	0.194	1.33218e-81	3	Zfp703
8.7201e-85	262.832	0.49	0.676	1.43977e-80	3	Slpi
2.12672e-83	0.905036	0.31	0.162	3.51143e-79	3	Parp10
4.46368e-82	3.14023	0.311	0.159	7.36999e-78	3	Adora2b
1.21371e-81	72.3995	0.546	0.364	2.00395e-77	3	Ccl9
1.50574e-81	0.50153	0.108	0.031	2.48612e-77	3	Pla1a
1.65251e-80	0.399214	0.239	0.11	2.72847e-76	3	Blcap
1.33952e-79	0.252213	0.123	0.039	2.21169e-75	3	Prmt2
2.62883e-79	0.391094	0.213	0.093	4.34046e-75	3	Mllt6
9.34087e-79	2.02835	0.579	0.403	1.54227e-74	3	Aplp2
7.08389e-78	1.78586	0.26	0.126	1.16962e-73	3	Cdc42ep4
2.30737e-77	0.427247	0.169	0.066	3.80969e-73	3	Micall1
3.30989e-77	4.436	0.246	0.428	5.46496e-73	3	Ogt
6.1688e-77	0.293611	0.161	0.061	1.01853e-72	3	Plekhn1
3.80877e-76	0.327076	0.176	0.07	6.28867e-72	3	Scamp1
1.06681e-74	0.362149	0.353	0.199	1.76141e-70	3	Atp6v1c1
1.43403e-74	1.28789	0.27	0.137	2.36773e-70	3	Tlr4
2.80667e-74	0.518405	0.259	0.126	4.63409e-70	3	Galnt6
1.16684e-73	0.732867	0.309	0.166	1.92657e-69	3	Ttc39b
1.59017e-72	6.03541	0.841	0.616	2.62553e-68	3	Npc2
1.7507e-71	1.0481	0.48	0.317	2.89059e-67	3	Ifnar1
2.70674e-71	7.28455	0.73	0.627	4.4691e-67	3	Socs3
6.47914e-71	0.276918	0.149	0.056	1.06977e-66	3	Fmnl3
6.32425e-70	0.490195	0.273	0.14	1.0442e-65	3	Tbc1d9
7.14507e-70	0.312737	0.204	0.091	1.17972e-65	3	Ptpn7
5.52667e-69	0.537777	0.486	0.34	9.12508e-65	3	Mxi1
9.67314e-69	2.4986	0.309	0.172	1.59713e-64	3	Gpalpp1
1.64924e-68	0.46138	0.313	0.171	2.72307e-64	3	Tbxas1
1.32906e-66	2.02145	0.311	0.178	2.19441e-62	3	Cpeb2
2.57623e-66	5.09848	0.302	0.17	4.25362e-62	3	Rsbn1
2.61965e-66	0.288143	0.136	0.051	4.32531e-62	3	St7
4.547e-66	1.49198	0.531	0.361	7.50756e-62	3	Edem1
5.93522e-65	0.752259	0.343	0.201	9.79964e-61	3	Irak2
1.0461e-64	4.08438	0.373	0.231	1.72721e-60	3	Rybp
2.20286e-64	0.622372	0.338	0.197	3.63714e-60	3	Itprid2
1.56005e-63	0.482362	0.268	0.142	2.5758e-59	3	Fbxw11
1.61677e-63	0.258241	0.131	0.049	2.66944e-59	3	Map4k3
4.41138e-63	29.1792	0.889	0.921	7.28362e-59	3	Prdx5
1.01932e-62	4.99035	0.52	0.393	1.68301e-58	3	Plk3
1.08846e-62	0.535686	0.24	0.122	1.79716e-58	3	Zswim4
1.57028e-62	5.95726	0.856	0.817	2.59268e-58	3	Sdcbp
2.48222e-62	0.670213	0.329	0.192	4.09839e-58	3	Ubash3b
2.51536e-62	0.743267	0.199	0.093	4.15311e-58	3	Nrg1
4.00046e-62	2.32641	0.547	0.39	6.60516e-58	3	Adssl1
7.92302e-62	2.51099	0.379	0.235	1.30817e-57	3	Fnip1
1.07488e-61	1.28775	0.364	0.218	1.77473e-57	3	P2rx4
3.51252e-61	1.74469	0.333	0.198	5.79952e-57	3	Isy1
8.95991e-61	0.263547	0.116	0.042	1.47937e-56	3	Cd36
1.04994e-60	0.464218	0.219	0.108	1.73355e-56	3	Ric1
2.37611e-60	0.567204	0.183	0.084	3.92319e-56	3	Homer1
5.96406e-60	3.80904	0.301	0.171	9.84725e-56	3	Itgax
8.41455e-60	107.023	0.033	0.149	1.38933e-55	3	Cstdc4
2.07056e-59	0.361475	0.412	0.569	3.4187e-55	3	Creg1
2.34346e-59	0.328622	0.29	0.159	3.86928e-55	3	Piezo1
3.86987e-59	1.86752	0.825	0.833	6.38954e-55	3	Cd53
9.31062e-59	0.271766	0.243	0.127	1.53728e-54	3	Slc30a9
3.17346e-58	148.862	0.726	0.489	5.23969e-54	3	Prdx1
1.34905e-57	0.385494	0.137	0.055	2.22742e-53	3	Spryd7
1.78115e-57	1.38052	0.593	0.453	2.94086e-53	3	Plekho2
3.47015e-57	0.253689	0.302	0.173	5.72956e-53	3	Csnk1g3
9.46869e-57	0.446654	0.209	0.104	1.56338e-52	3	Ripk2
2.15617e-56	0.259459	0.106	0.037	3.56005e-52	3	Cacna1d
2.17593e-55	5.98341	0.806	0.795	3.59267e-51	3	Fcgr3
8.14581e-55	0.389709	0.244	0.131	1.34496e-50	3	Tollip
1.31186e-54	5.74939	0.135	0.055	2.16602e-50	3	Pdcd1lg2
1.86193e-53	0.341974	0.189	0.091	3.07424e-49	3	C9orf72
2.62286e-53	0.599387	0.382	0.245	4.3306e-49	3	Gmfb
6.78654e-53	0.406453	0.255	0.142	1.12053e-48	3	Fbxo28
9.58e-53	0.269898	0.153	0.068	1.58175e-48	3	Dapk1
2.67446e-52	0.457005	0.196	0.099	4.41581e-48	3	Rffl
3.21587e-52	0.598197	0.318	0.191	5.30972e-48	3	Coro2a
3.34606e-52	0.454628	0.303	0.182	5.52468e-48	3	Tnip1
5.97292e-52	0.37526	0.18	0.086	9.86189e-48	3	Cd200r1
9.69005e-52	5.81284	0.285	0.164	1.59992e-47	3	Aebp2
1.23668e-51	0.414706	0.105	0.039	2.04188e-47	3	Hvcn1
7.34656e-51	9.35521	0.618	0.438	1.21299e-46	3	Pycard
9.19736e-51	7.25241	0.131	0.056	1.51858e-46	3	Rdh11
2.34789e-49	0.989101	0.298	0.179	3.8766e-45	3	Slc31a2
1.02156e-48	2.18776	0.233	0.128	1.6867e-44	3	Cysltr1
1.31013e-48	1.06074	0.439	0.305	2.16316e-44	3	Mir22hg
1.21723e-47	0.631417	0.336	0.21	2.00978e-43	3	Fam102b
1.24372e-47	1.24133	0.329	0.209	2.05351e-43	3	Fbxo11
1.45024e-47	0.882801	0.406	0.274	2.39449e-43	3	Crtc3
1.60456e-47	0.300009	0.124	0.052	2.64928e-43	3	Appl2
1.93842e-47	0.686626	0.434	0.286	3.20053e-43	3	Lat2
8.80537e-47	0.564157	0.253	0.144	1.45385e-42	3	Acvrl1
1.84254e-45	0.319283	0.174	0.087	3.04222e-41	3	Pde3b
3.58658e-45	1.16571	0.333	0.214	5.92181e-41	3	Zswim6
6.38625e-45	0.544383	0.396	0.264	1.05443e-40	3	Adam17
9.51123e-45	1.66564	0.394	0.267	1.5704e-40	3	Gnaq
1.99854e-44	0.343648	0.295	0.182	3.29978e-40	3	Npc1
5.34741e-44	0.497253	0.317	0.2	8.8291e-40	3	Zfp516
7.17881e-44	1.77723	0.235	0.134	1.18529e-39	3	Smpdl3b
8.62134e-44	1.20223	0.293	0.178	1.42347e-39	3	Sowahc
1.9239e-43	1.03984	0.682	0.59	3.17655e-39	3	Ndel1
3.46177e-43	0.313033	0.135	0.062	5.71573e-39	3	Cenpc1
3.93683e-42	0.393924	0.344	0.225	6.5001e-38	3	Ube2j1
1.6161e-41	22.8593	0.366	0.254	2.66835e-37	3	Alas1
2.20714e-41	15.7068	0.717	0.489	3.64421e-37	3	Cybb
1.34065e-40	2.78814	0.561	0.437	2.21355e-36	3	Nfil3
7.57832e-40	0.323397	0.213	0.121	1.25126e-35	3	Kif1c
5.69525e-39	0.38687	0.16	0.082	9.40342e-35	3	Mitf
3.76382e-38	0.430941	0.244	0.147	6.21445e-34	3	Asph
3.63276e-37	0.92208	0.21	0.332	5.99804e-33	3	Dusp6
3.69583e-37	0.448828	0.271	0.168	6.10218e-33	3	Rasa4
6.44779e-37	0.340898	0.19	0.106	1.06459e-32	3	Clcn7
7.66559e-37	1.36862	0.356	0.249	1.26567e-32	3	Ccdc88b
8.10621e-37	0.395895	0.182	0.1	1.33842e-32	3	Extl3
2.80559e-36	13.4654	0.562	0.407	4.6323e-32	3	Atp1a1
5.0647e-36	1.83249	0.356	0.253	8.36232e-32	3	Fpr2
6.693e-36	0.314533	0.185	0.103	1.10508e-31	3	Slc27a4
3.5308e-35	0.294557	0.314	0.208	5.82971e-31	3	Exoc5
4.04422e-35	0.316841	0.33	0.223	6.6774e-31	3	Aff1
7.10081e-35	0.307947	0.312	0.207	1.17242e-30	3	Wsb2
1.53058e-34	5.22931	0.564	0.435	2.52714e-30	3	Bax
4.42396e-34	0.905088	0.291	0.192	7.30441e-30	3	Impa2
6.94035e-34	0.273555	0.381	0.271	1.14592e-29	3	Nup98
9.40938e-34	0.327061	0.253	0.159	1.55358e-29	3	Zdhhc5
1.63741e-33	1.24399	0.379	0.508	2.70353e-29	3	Smap2
6.49611e-33	0.633983	0.352	0.243	1.07257e-28	3	Mapkapk3
6.86094e-33	0.344882	0.213	0.128	1.13281e-28	3	Plagl2
6.86845e-33	1.56826	0.363	0.485	1.13405e-28	3	Rassf3
1.52997e-32	0.268763	0.2	0.117	2.52613e-28	3	Ripk3
3.46817e-32	0.275674	0.24	0.151	5.7263e-28	3	Gba
1.05396e-31	0.27567	0.221	0.136	1.7402e-27	3	Tatdn2
2.48668e-31	0.710832	0.373	0.265	4.10576e-27	3	Vamp4
7.0754e-31	1.17073	0.427	0.321	1.16822e-26	3	Clec2d
1.23314e-30	9.84771	0.793	0.773	2.03604e-26	3	Itgb2
1.88028e-30	0.254522	0.269	0.176	3.10454e-26	3	Hivep1
4.76047e-30	0.359001	0.185	0.108	7.86001e-26	3	Zdhhc21
5.20273e-30	0.362637	0.377	0.272	8.59023e-26	3	Mef2d
2.31044e-29	3.97906	0.231	0.15	3.81476e-25	3	Slc20a1
4.71985e-29	2.68949	0.777	0.701	7.79294e-25	3	Emilin2
8.46551e-29	0.473639	0.147	0.081	1.39774e-24	3	Matk
1.01385e-28	0.353376	0.25	0.163	1.67397e-24	3	Tbk1
4.01057e-28	3.70926	0.34	0.25	6.62185e-24	3	Lrrc8d
8.06921e-28	0.623866	0.192	0.117	1.33231e-23	3	Mex3c
8.88085e-28	0.474924	0.364	0.269	1.46632e-23	3	Trpv2
2.54115e-27	0.356133	0.419	0.318	4.19569e-23	3	Jak2
5.36837e-27	1.50466	0.429	0.333	8.86371e-23	3	Ptpn12
9.17229e-27	0.401673	0.408	0.312	1.51444e-22	3	Sgpl1
1.01196e-26	0.816196	0.464	0.364	1.67084e-22	3	Il4ra
3.77906e-26	1.69424	0.894	0.9	6.23961e-22	3	Slfn2
5.09139e-26	0.396369	0.246	0.165	8.4064e-22	3	Ldlrap1
5.18565e-26	2.92416	0.401	0.314	8.56203e-22	3	Hk3
6.50362e-26	4.04173	0.473	0.391	1.07381e-21	3	Bst1
7.29322e-26	0.256972	0.112	0.059	1.20418e-21	3	Deptor
1.86841e-25	0.394589	0.241	0.161	3.08493e-21	3	Helz2
4.9457e-25	0.813395	0.253	0.171	8.16584e-21	3	Tns3
6.78221e-25	1.00745	0.47	0.391	1.11981e-20	3	Lasp1
6.82063e-25	30.1126	0.359	0.27	1.12615e-20	3	Hmox1
1.38073e-24	0.461	0.232	0.153	2.27972e-20	3	Kpna1
1.63457e-24	0.390415	0.461	0.361	2.69884e-20	3	Surf4
2.45851e-24	0.975795	0.403	0.3	4.05925e-20	3	Il10ra
2.56008e-24	0.293024	0.467	0.369	4.22694e-20	3	Cux1
7.23208e-24	2.14222	0.497	0.417	1.19409e-19	3	Slc11a1
4.47477e-23	0.320893	0.218	0.145	7.38829e-19	3	Dyrk2
1.10735e-22	5.74424	0.574	0.456	1.82834e-18	3	Irf2bp2
1.54461e-22	0.740041	0.32	0.234	2.55031e-18	3	Nsf
1.67756e-22	0.303455	0.2	0.13	2.76981e-18	3	Nlrc5
2.33939e-22	0.591475	0.294	0.215	3.86257e-18	3	Spata13
4.92127e-22	2.86462	0.054	0.116	8.1255e-18	3	Rnd3
5.97375e-22	0.436479	0.292	0.212	9.86325e-18	3	Suco
1.85311e-21	0.271927	0.219	0.147	3.05968e-17	3	Fam214b
2.93471e-21	0.304136	0.346	0.259	4.8455e-17	3	Dmxl2
8.45462e-21	0.591436	0.255	0.177	1.39594e-16	3	Nucb2
8.70624e-21	0.303497	0.181	0.117	1.43749e-16	3	Zfp451
9.63081e-21	0.516322	0.16	0.1	1.59014e-16	3	Hccs
3.04188e-20	0.791326	0.637	0.57	5.02245e-16	3	Cyth4
4.03386e-20	0.419363	0.164	0.105	6.6603e-16	3	Agap1
4.90225e-20	0.516378	0.286	0.208	8.09411e-16	3	St3gal1
1.73077e-19	0.275151	0.328	0.244	2.85767e-15	3	Diaph2
2.19924e-19	0.920059	0.396	0.312	3.63117e-15	3	Neu1
7.0484e-19	2.18448	0.333	0.255	1.16376e-14	3	Ddx3y
2.12145e-18	1.21497	0.253	0.183	3.50272e-14	3	Uhrf2
3.46003e-18	17.8084	0.489	0.421	5.71286e-14	3	Irf7
3.65883e-18	0.555926	0.305	0.229	6.0411e-14	3	Naip2
3.13813e-17	0.515791	0.196	0.27	5.18137e-13	3	Mat2b
3.53218e-17	0.293964	0.198	0.137	5.83198e-13	3	Rreb1
5.91957e-17	0.51862	0.097	0.159	9.7738e-13	3	Cbx4
1.14319e-16	1.49882	0.357	0.436	1.88752e-12	3	Twf2
2.52798e-16	1.2586	0.318	0.247	4.17394e-12	3	Sgms2
3.55897e-16	0.64829	0.467	0.392	5.87621e-12	3	Il10rb
8.40143e-16	0.582022	0.131	0.083	1.38716e-11	3	Ptger4
1.21398e-15	0.585492	0.462	0.389	2.0044e-11	3	Zc3hav1
5.2969e-15	0.780169	0.365	0.297	8.7457e-11	3	Atp8b4
6.88572e-15	1.21944	0.198	0.14	1.1369e-10	3	Tubb2a
7.03192e-15	1.69926	0.228	0.302	1.16104e-10	3	2022-03-01
1.47823e-14	0.382866	0.273	0.21	2.44071e-10	3	Rhbdf2
1.06465e-13	0.525532	0.259	0.195	1.75785e-09	3	Atp13a2
1.11503e-13	5.53159	0.741	0.818	1.84103e-09	3	Tnfaip2
2.1315e-13	0.40484	0.147	0.1	3.51931e-09	3	Entpd7
3.77489e-13	2.45058	0.206	0.151	6.23271e-09	3	Slamf8
7.87043e-13	0.264347	0.228	0.172	1.29949e-08	3	Psd4
2.0556e-12	3.13467	0.154	0.108	3.39401e-08	3	Tnfrsf23
2.40424e-12	0.738877	0.247	0.191	3.96964e-08	3	Gk
3.37269e-12	6.9195	0.1	0.064	5.56866e-08	3	Gclc
3.80487e-12	13.1818	0.591	0.683	6.28222e-08	3	Pla2g7
4.01154e-12	0.868863	0.207	0.151	6.62346e-08	3	Ktn1
4.28644e-12	2.48062	0.189	0.138	7.07733e-08	3	Pfkfb3
4.41432e-12	0.324753	0.366	0.302	7.28849e-08	3	Milr1
4.96223e-12	9.80572	0.422	0.475	8.19313e-08	3	Evi2a
1.63855e-11	6.68008	0.202	0.152	2.70541e-07	3	Slco3a1
2.74329e-11	1.91866	0.287	0.352	4.52945e-07	3	Senp2
3.27384e-11	1.6779	0.192	0.146	5.40543e-07	3	Ppp1r3b
6.86577e-11	0.436074	0.282	0.225	1.13361e-06	3	Fam76a
1.56877e-10	0.358628	0.172	0.128	2.5902e-06	3	Hnrnph3
1.7136e-10	0.287713	0.297	0.242	2.82933e-06	3	Pip5k1c
4.03126e-10	0.498878	0.122	0.085	6.65601e-06	3	Ralgapa2
8.92672e-10	0.306685	0.168	0.124	1.47389e-05	3	Ms4a8a
1.64892e-09	0.752842	0.438	0.385	2.72252e-05	3	Il13ra1
2.08458e-09	0.591941	0.324	0.274	3.44185e-05	3	Msl2
2.17032e-09	0.278558	0.232	0.183	3.58341e-05	3	Pik3c2a
3.01343e-09	0.289184	0.238	0.188	4.97547e-05	3	Map3k2
4.56846e-09	7.17612	0.343	0.295	7.54298e-05	3	Arhgap31
7.00787e-09	0.272483	0.129	0.093	0.000115707	3	Heatr1
8.32754e-09	2.41791	0.178	0.137	0.000137496	3	Abhd5
8.54926e-09	0.503611	0.591	0.638	0.000141157	3	Kdm7a
1.05567e-08	2.23734	0.179	0.136	0.000174302	3	Casp6
3.33031e-08	1.56734	0.587	0.545	0.000549867	3	N4bp1
1.8752e-07	0.302105	0.224	0.183	0.00309614	3	Map2k4
3.77179e-07	0.361265	0.373	0.332	0.0062276	3	Retreg1
5.39193e-07	2.37016	0.343	0.381	0.00890262	3	Taok3
6.57609e-07	0.395078	0.1	0.135	0.0108578	3	Lrrk2
1.18733e-06	7.75593	0.438	0.502	0.019604	3	Fbxl5
1.70264e-06	0.343449	0.222	0.184	0.0281123	3	Rps6ka3
1.79602e-06	0.930534	0.444	0.404	0.029654	3	Lgals9
1.95258e-06	5.83375	0.17	0.135	0.032239	3	Dmxl1
2.25489e-06	9.46867	0.194	0.158	0.0372305	3	Fbxo33
2.47512e-06	0.920798	0.281	0.324	0.0408667	3	Samd9l
2.89765e-06	4.7419	0.102	0.134	0.0478432	3	Ddhd1
3.40433e-06	0.620548	0.151	0.119	0.0562089	3	Slc26a2
6.96542e-06	1.14602	0.169	0.204	0.115006	3	Mfsd14a
7.21164e-06	2.2973	0.323	0.288	0.119071	3	Sgms1
1.7514e-05	2.96965	0.361	0.33	0.289173	3	Arg2
2.34459e-05	0.295074	0.296	0.262	0.387115	3	Gsap
2.67745e-05	1.34061	0.217	0.183	0.442074	3	Epb41
3.26211e-05	0.417725	0.278	0.243	0.538606	3	Zfp608
4.04727e-05	0.26092	0.549	0.586	0.668244	3	Trib1
5.68967e-05	0.504223	0.411	0.373	0.939422	3	Itsn2
0.000279035	0.555832	0.251	0.222	1	3	Ftl1-ps1
0.00034247	0.594775	0.12	0.146	1	3	Rnf8
0.000383728	7.79929	0.171	0.199	1	3	Epc1
0.00159347	4.74519	0.223	0.198	1	3	Dgat1
0.00172899	0.547818	0.248	0.222	1	3	Nabp1
0.00296276	0.255097	0.333	0.308	1	3	Sema4d
0.00352837	11.3752	0.146	0.17	1	3	Fpr1
0.00634371	0.956922	0.476	0.459	1	3	Jmjd1c
0	17.4107	0.995	0.894	0	4	Alox5ap
0	8.56035	0.976	0.808	0	4	Cotl1
0	7.60574	0.802	0.19	0	4	Tppp3
0	7.52747	0.904	0.466	0	4	Mgst1
0	7.38427	0.659	0.247	0	4	Ldlr
0	6.14301	0.68	0.246	0	4	Gm9733
0	6.12006	0.997	0.541	0	4	Crip1
0	5.94919	0.986	0.833	0	4	Samhd1
0	5.62246	0.667	0.255	0	4	Filip1l
0	5.28558	0.92	0.561	0	4	Klf13
0	5.08854	0.716	0.28	0	4	Add3
0	4.68555	0.585	0.166	0	4	Idh1
0	4.35082	0.476	0.159	0	4	Krt80
0	3.7958	0.832	0.491	0	4	Cd300a
0	3.6232	0.514	0.136	0	4	Scarb1
0	3.62254	0.668	0.249	0	4	B4galnt1
0	3.31628	0.955	0.743	0	4	Scand1
0	3.24209	0.935	0.623	0	4	Ptpn1
0	3.18786	0.774	0.451	0	4	Il6ra
0	2.91036	0.476	0.152	0	4	Pepd
0	2.85841	0.681	0.285	0	4	Anxa6
0	2.73907	0.733	0.292	0	4	Ggh
0	2.70417	0.99	0.416	0	4	Ms4a6c
0	2.58761	0.679	0.305	0	4	Ap1s2
0	2.55098	0.478	0.067	0	4	Stxbp6
0	2.53229	0.697	0.188	0	4	Cd302
0	2.38998	0.508	0.176	0	4	Ccdc88c
0	2.38634	0.591	0.158	0	4	Ptpro
0	2.36511	0.654	0.237	0	4	Acer3
0	2.27053	0.654	0.216	0	4	Foxn3
0	2.13549	0.749	0.361	0	4	Cib1
0	2.0903	0.636	0.193	0	4	Tep1
0	2.05134	0.463	0.152	0	4	Tpgs1
0	2.04827	0.4	0.058	0	4	Nxpe4
0	1.98195	0.529	0.143	0	4	Susd3
0	1.9658	0.531	0.178	0	4	Arhgap26
0	1.89183	0.695	0.329	0	4	Gltp
0	1.86106	0.993	0.485	0	4	Plac8
0	1.85045	0.426	0.122	0	4	Tmem51
0	1.81866	0.422	0.114	0	4	Tlr7
0	1.78006	0.738	0.4	0	4	Nrros
0	1.7482	0.503	0.15	0	4	Dipk1a
0	1.74052	0.593	0.228	0	4	Pon2
0	1.70069	0.616	0.14	0	4	Fam49a
0	1.69428	0.591	0.231	0	4	Casp1
0	1.67152	0.541	0.158	0	4	Tnfrsf21
0	1.62055	0.681	0.32	0	4	Fam174a
0	1.55186	0.654	0.205	0	4	Gm21188
0	1.55057	0.671	0.259	0	4	Plod3
0	1.44122	0.494	0.165	0	4	Tiam1
0	1.40846	0.378	0.059	0	4	Arhgef37
0	1.37452	0.573	0.157	0	4	Tifab
0	1.36426	0.735	0.208	0	4	Clec4a1
0	1.31904	0.507	0.153	0	4	Acaa2
0	1.31371	0.553	0.187	0	4	Bscl2
0	1.30118	0.357	0.064	0	4	Ldlrad3
0	1.26707	0.465	0.135	0	4	Hpse
0	1.25093	0.867	0.379	0	4	Irf5
0	1.24631	0.427	0.125	0	4	Dna2
0	1.2433	0.877	0.314	0	4	Smpdl3a
0	1.21414	0.401	0.113	0	4	Ndufaf7
0	1.17706	0.245	0.038	0	4	Gm1673
0	1.16747	0.502	0.167	0	4	Tifa
0	1.16039	0.693	0.222	0	4	Hopx
0	1.06674	0.486	0.121	0	4	Dusp22
0	1.02371	0.677	0.238	0	4	Otulinl
0	1.01458	0.63	0.233	0	4	Ssbp4
0	0.983901	0.356	0.07	0	4	Plcb1
0	0.974707	0.291	0.059	0	4	Calhm2
0	0.932881	0.283	0.057	0	4	Clec2i
0	0.898253	0.332	0.056	0	4	Cd300lg
0	0.896329	0.414	0.107	0	4	Ppfia4
0	0.866139	0.577	0.216	0	4	Kxd1
0	0.855139	0.454	0.126	0	4	Abi3
0	0.855054	0.639	0.246	0	4	Plxnb2
0	0.815032	0.385	0.101	0	4	Grk3
0	0.796592	0.28	0.05	0	4	Cyp27a1
0	0.761641	0.363	0.093	0	4	Pot1b
0	0.733408	0.715	0.352	0	4	Klra2
0	0.671913	0.988	0.461	0	4	Ifi30
0	0.598777	0.412	0.088	0	4	Zfyve9
0	0.598071	0.582	0.142	0	4	Tnfsf13
0	0.561531	0.815	0.378	0	4	Nop53
0	0.530384	0.282	0.057	0	4	Gm15987
0	0.407824	0.673	0.137	0	4	Pdlim1
0	0.389292	0.86	0.535	0	4	Rnf130
0	0.383548	0.81	0.351	0	4	Ikbkb
0	0.313378	0.567	0.211	0	4	Dnajb14
0	0.307217	0.898	0.522	0	4	Scp2
1.73857e-306	2.66705	0.68	0.345	2.87055e-302	4	Asap1
3.2919e-305	1.07327	0.336	0.084	5.43525e-301	4	Gm36161
2.86706e-303	0.935274	0.433	0.135	4.7338e-299	4	Elmo2
8.03146e-302	1.37662	0.525	0.194	1.32607e-297	4	Limd1
9.13824e-300	0.885548	0.685	0.345	1.50881e-295	4	Pip4k2a
3.01682e-298	1.439	0.365	0.1	4.98108e-294	4	Lyl1
2.43668e-297	0.66621	0.693	0.334	4.0232e-293	4	Rnpep
2.63513e-297	1.36215	0.514	0.195	4.35087e-293	4	Iqgap2
1.24812e-295	0.745703	0.501	0.186	2.06077e-291	4	Usf1
1.31493e-293	1.67533	0.807	0.484	2.17108e-289	4	Wdr26
9.15894e-293	0.491261	0.593	0.25	1.51223e-288	4	Ube2f
1.04396e-292	0.565708	0.469	0.157	1.72369e-288	4	Osgep
1.26218e-292	1.22523	0.495	0.175	2.08398e-288	4	Me2
2.42558e-292	0.627094	0.584	0.233	4.00488e-288	4	Commd4
5.60589e-292	0.486524	0.35	0.094	9.25588e-288	4	Thap11
3.17617e-289	1.60228	0.548	0.221	5.24418e-285	4	Apobec1
5.05799e-289	1.58018	0.458	0.155	8.35124e-285	4	Stom
6.19373e-287	0.628524	0.229	0.042	1.02265e-282	4	Galnt9
7.87688e-285	1.39032	0.464	0.161	1.30055e-280	4	Eif4e3
1.85809e-283	0.733991	0.412	0.128	3.06788e-279	4	Arhgef10l
2.33365e-283	1.53927	0.467	0.165	3.85309e-279	4	Mef2c
1.48229e-281	2.07079	0.443	0.153	2.44741e-277	4	Csgalnact2
1.19357e-279	2.62613	0.784	0.524	1.9707e-275	4	Nadk
3.31572e-278	0.847659	0.212	0.037	5.47458e-274	4	Ldhb
4.03521e-277	0.550231	0.305	0.076	6.66253e-273	4	Inpp5f
1.30139e-275	0.925926	0.274	0.062	2.14873e-271	4	Rbks
3.21042e-275	1.62645	0.633	0.311	5.30073e-271	4	Rasgrp2
3.13285e-274	1.82467	0.523	0.201	5.17266e-270	4	Bri3bp
9.04336e-273	1.40212	0.538	0.218	1.49315e-268	4	Pip4p1
1.71094e-272	1.41308	0.436	0.147	2.82493e-268	4	Nhsl2
3.74651e-271	4.87845	0.803	0.544	6.18586e-267	4	Igsf6
4.6544e-271	0.886431	0.47	0.172	7.68488e-267	4	Usp12
2.58359e-270	1.56938	0.576	0.248	4.26576e-266	4	Sgk3
5.18493e-269	1.01769	0.278	0.066	8.56083e-265	4	Tusc1
5.6735e-269	2.97516	0.96	0.823	9.36752e-265	4	Ncf2
6.18694e-268	0.383495	0.497	0.185	1.02153e-263	4	Dmac1
2.91782e-267	1.118	0.619	0.271	4.81761e-263	4	Dock10
1.03304e-264	1.16994	0.305	0.078	1.70566e-260	4	Padi2
1.08824e-263	1.94583	0.8	0.488	1.79679e-259	4	Sp100
3.98035e-263	1.02437	0.572	0.241	6.57195e-259	4	Mcts1
6.01191e-263	1.45746	0.625	0.298	9.92627e-259	4	Plcg2
6.84001e-262	3.98436	0.799	0.467	1.12935e-257	4	Xbp1
1.32722e-261	0.557716	0.596	0.258	2.19137e-257	4	Esyt1
1.62677e-259	0.688955	0.351	0.103	2.68597e-255	4	Cyp4f16
1.62059e-258	0.820697	0.564	0.236	2.67576e-254	4	Prcp
1.25581e-256	3.06578	0.323	0.088	2.07347e-252	4	Rnd3
1.25901e-255	0.685472	0.297	0.077	2.07875e-251	4	Mob3b
2.58536e-254	0.945302	0.496	0.195	4.26868e-250	4	Fam102b
3.39117e-253	1.01942	0.399	0.131	5.59917e-249	4	Dpy19l1
5.45047e-252	2.01084	0.743	0.464	8.99927e-248	4	Dleu2
1.02211e-251	0.936365	0.371	0.116	1.6876e-247	4	Lrmp
4.51128e-251	3.15511	0.821	0.58	7.44857e-247	4	Vsir
1.36731e-249	0.797534	0.566	0.249	2.25757e-245	4	Tex261
1.8542e-249	2.12488	0.367	0.115	3.06147e-245	4	Khk
8.04391e-249	0.83093	0.932	0.661	1.32813e-244	4	Chmp2a
1.50711e-247	0.919258	0.335	0.097	2.48839e-243	4	Ccdc28b
1.84198e-247	2.02643	0.691	0.367	3.0413e-243	4	Sla
1.8994e-246	0.566273	0.563	0.243	3.1361e-242	4	Mrpl36
3.29672e-246	0.657097	0.747	0.407	5.44322e-242	4	Stx7
9.60768e-246	0.868116	0.513	0.209	1.58632e-241	4	AI413582
3.34654e-245	1.49615	0.774	0.496	5.52547e-241	4	Rara
1.40492e-241	0.377456	0.476	0.181	2.31967e-237	4	Pkig
5.32728e-241	1.46048	0.386	0.13	8.79588e-237	4	Amz1
8.18345e-240	0.660417	0.26	0.063	1.35117e-235	4	Cfh
3.78203e-238	2.4946	0.769	0.44	6.24451e-234	4	Ifnar2
5.02273e-237	1.11771	0.675	0.36	8.29303e-233	4	Tacc1
3.52583e-236	0.301515	0.601	0.285	5.82151e-232	4	Uvrag
9.69872e-236	0.848693	0.462	0.179	1.60136e-231	4	Ddi2
4.40715e-235	0.957964	0.271	0.069	7.27664e-231	4	Mfsd7a
1.87143e-234	1.30703	0.409	0.145	3.08992e-230	4	Vps13c
1.19575e-230	1.07156	0.486	0.201	1.9743e-226	4	Stx16
2.80988e-230	0.611659	0.243	0.057	4.63939e-226	4	Pros1
9.00039e-230	0.975592	0.267	0.069	1.48605e-225	4	Mettl7a1
2.64479e-229	1.34472	0.553	0.254	4.36681e-225	4	Sqor
1.31353e-226	1.89591	0.592	0.302	2.16877e-222	4	Atp1a3
3.3301e-224	2.01798	0.503	0.224	5.49832e-220	4	Zfp710
4.30398e-224	0.384044	0.607	0.294	7.10631e-220	4	Spg21
7.07286e-224	1.74274	0.259	0.066	1.1678e-219	4	Batf3
1.30107e-223	0.428246	0.331	0.1	2.14819e-219	4	Bmyc
4.00527e-223	0.882515	0.236	0.056	6.6131e-219	4	BC051226
4.54733e-223	1.51581	0.622	0.316	7.50809e-219	4	Tmem179b
1.04439e-222	0.372071	0.548	0.255	1.72439e-218	4	G6pdx
3.95853e-221	0.717744	0.23	0.053	6.53593e-217	4	G430095P16Rik
8.21601e-221	0.357106	0.642	0.332	1.35655e-216	4	Aup1
1.28998e-220	0.892682	0.399	0.144	2.12988e-216	4	Abcd1
3.50515e-220	0.689636	0.213	0.047	5.78735e-216	4	Serpinb8
1.29086e-219	0.755212	0.453	0.179	2.13134e-215	4	Polb
5.00574e-219	0.799381	0.3	0.088	8.26499e-215	4	2310022A10Rik
6.31977e-219	1.19872	0.361	0.121	1.04346e-214	4	Tnfsf12
3.95497e-218	1.09245	0.573	0.279	6.53005e-214	4	St3gal4
1.40683e-217	1.26222	0.506	0.222	2.32282e-213	4	Plekhf2
6.78123e-217	0.353528	0.82	0.514	1.11965e-212	4	Tor1aip1
2.41455e-214	2.09145	0.651	0.34	3.98666e-210	4	Scamp2
4.32206e-214	1.17006	0.459	0.188	7.13616e-210	4	Rnf166
2.53621e-213	0.5889	0.424	0.161	4.18754e-209	4	Dguok
1.05372e-212	0.725633	0.197	0.041	1.73979e-208	4	BC035044
6.13382e-212	1.45275	0.397	0.146	1.01275e-207	4	Nkiras2
1.19441e-211	0.622187	0.292	0.085	1.97208e-207	4	Gramd4
2.19258e-211	0.582944	0.639	0.337	3.62016e-207	4	2022-09-09
5.23412e-211	0.665621	0.397	0.145	8.64206e-207	4	Eif2b2
3.04691e-210	0.653497	0.322	0.101	5.03076e-206	4	Zfp385a
5.09365e-210	0.781815	0.401	0.148	8.41013e-206	4	Dnase1l1
1.23683e-209	0.408364	0.906	0.72	2.04213e-205	4	Prr13
2.09534e-208	0.96975	0.366	0.126	3.45962e-204	4	Itpr1
2.52457e-208	0.948292	0.38	0.137	4.16832e-204	4	Adap1
3.11155e-208	0.55622	0.701	0.376	5.13748e-204	4	Adssl1
5.90425e-207	1.12817	0.573	0.28	9.74851e-203	4	Copz1
8.89951e-207	0.582096	0.487	0.208	1.4694e-202	4	Mettl23
3.14042e-206	0.763906	0.574	0.283	5.18514e-202	4	Acaa1a
4.34133e-205	0.909385	0.338	0.113	7.16796e-201	4	Bckdha
4.88401e-205	0.41256	0.495	0.213	8.06399e-201	4	Stard3nl
7.08745e-205	1.08204	0.471	0.197	1.17021e-200	4	Dhrs1
6.24255e-204	2.95453	0.663	0.36	1.03071e-199	4	Dbnl
1.29518e-201	0.713488	0.477	0.208	2.13847e-197	4	Cnpy3
5.05476e-201	0.973035	0.425	0.172	8.34592e-197	4	Hps3
6.51289e-201	0.629482	0.394	0.146	1.07534e-196	4	Isoc1
9.0013e-201	0.868755	0.563	0.267	1.48621e-196	4	Casp8
3.13342e-200	0.681939	0.611	0.306	5.1736e-196	4	Hmox2
6.17701e-200	0.582258	0.419	0.163	1.01989e-195	4	Iah1
1.27322e-199	0.342003	0.549	0.258	2.10221e-195	4	Snx1
4.11888e-198	0.844991	0.503	0.223	6.80068e-194	4	Lmo2
1.83634e-197	0.815558	0.439	0.18	3.03198e-193	4	Madd
7.86311e-197	0.916202	0.401	0.155	1.29828e-192	4	2310009A05Rik
8.9354e-197	1.06122	0.377	0.141	1.47532e-192	4	Arhgef6
6.54693e-196	0.50691	0.436	0.183	1.08096e-191	4	Pdcd4
3.18144e-195	1.23481	0.408	0.163	5.25288e-191	4	Tmem38b
8.60061e-195	0.54682	0.269	0.078	1.42005e-190	4	Rab29
9.00315e-195	1.2868	0.43	0.175	1.48651e-190	4	Rexo1
2.09608e-194	1.37546	0.542	0.263	3.46083e-190	4	Cdc40
4.90853e-193	0.987249	0.517	0.239	8.10447e-189	4	Otulin
9.47019e-193	0.562758	0.518	0.243	1.56362e-188	4	Cd244a
1.93873e-192	2.08612	0.726	0.476	3.20104e-188	4	Dock2
1.66019e-191	2.09769	0.592	0.312	2.74115e-187	4	Arhgap17
2.19397e-191	0.71712	0.332	0.115	3.62246e-187	4	Oxa1l
8.07327e-191	0.788623	0.354	0.127	1.33298e-186	4	Tyk2
1.13293e-190	0.818036	0.356	0.127	1.87059e-186	4	Tnfrsf13b
1.77814e-190	0.546432	0.271	0.08	2.93589e-186	4	Slc35c1
1.88544e-190	0.762585	0.303	0.098	3.11305e-186	4	Fam234a
2.01994e-190	0.865399	0.51	0.233	3.33512e-186	4	Stx8
2.23677e-190	0.613593	0.229	0.059	3.69313e-186	4	Hlcs
3.7284e-190	1.66029	0.336	0.12	6.15596e-186	4	Gdpd3
4.28547e-189	0.320249	0.766	0.512	7.07573e-185	4	Syf2
7.45419e-189	0.450409	0.487	0.216	1.23076e-184	4	Ptprj
4.07525e-188	1.47519	0.274	0.084	6.72864e-184	4	Rfx2
1.02224e-187	1.61994	0.517	0.244	1.68782e-183	4	Yeats4
2.8618e-187	0.499424	0.275	0.083	4.72512e-183	4	Gm9844
1.43493e-186	0.745233	0.396	0.155	2.36921e-182	4	Faim
2.09024e-186	0.479379	0.641	0.35	3.4512e-182	4	Derl1
2.33684e-186	1.03014	0.484	0.221	3.85835e-182	4	Yipf1
2.48663e-185	1.23202	0.702	0.447	4.10567e-181	4	Ttc7
3.36834e-185	0.515735	0.384	0.147	5.56146e-181	4	Zeb2os
2.5632e-184	0.871619	0.454	0.194	4.23211e-180	4	Cmas
4.20095e-184	0.969579	0.621	0.346	6.93618e-180	4	Hpcal1
9.6342e-184	0.444771	0.527	0.252	1.5907e-179	4	Commd8
2.14138e-183	4.49953	0.435	0.187	3.53563e-179	4	Lipa
5.59634e-183	1.71415	0.751	0.486	9.24011e-179	4	Ifngr2
1.61432e-182	1.72843	0.584	0.313	2.6654e-178	4	Ehbp1l1
3.8539e-182	1.99655	0.753	0.525	6.36318e-178	4	Myo1f
7.72654e-182	0.620077	0.325	0.112	1.27573e-177	4	Hcfc1
7.55127e-181	1.1949	0.46	0.205	1.24679e-176	4	Prkx
8.31006e-181	0.722539	0.449	0.192	1.37207e-176	4	St3gal1
1.09454e-180	0.340781	0.62	0.343	1.80719e-176	4	5031439G07Rik
1.19772e-180	0.892759	0.329	0.115	1.97756e-176	4	Il18
2.63212e-180	1.1437	0.331	0.118	4.34589e-176	4	Grk5
5.67521e-180	0.594283	0.25	0.072	9.37033e-176	4	1600002K03Rik
1.51198e-179	0.70203	0.65	0.372	2.49643e-175	4	Epn1
5.17659e-178	0.666854	0.497	0.232	8.54707e-174	4	Glrx2
5.00171e-177	1.22301	0.455	0.206	8.25832e-173	4	Rps6ka1
2.44078e-176	0.714399	0.289	0.094	4.02997e-172	4	Slc8a1
1.42392e-174	0.363026	0.442	0.196	2.35104e-170	4	Rbfa
2.14396e-174	0.828812	0.383	0.154	3.53989e-170	4	Ubac2
4.1017e-174	0.813275	0.304	0.104	6.77232e-170	4	Socs6
1.08624e-173	0.677681	0.331	0.119	1.79349e-169	4	Slc8b1
3.41634e-173	2.00043	0.661	0.404	5.64071e-169	4	Lrrc25
9.71278e-173	0.644925	0.53	0.259	1.60368e-168	4	Snapc5
1.26167e-172	1.45064	0.185	0.044	2.08314e-168	4	Ccdc102a
1.66686e-172	0.297444	0.402	0.165	2.75216e-168	4	Hadhb
2.71318e-172	1.35689	0.625	0.334	4.47974e-168	4	Trafd1
2.98223e-171	1.25862	0.604	0.338	4.92395e-167	4	Ppp2r5c
1.33927e-170	0.445621	0.178	0.041	2.21127e-166	4	Ptgir
2.10035e-170	1.35613	0.386	0.156	3.46788e-166	4	Ahcyl2
9.26177e-170	0.81777	0.349	0.133	1.52921e-165	4	Surf1
1.36359e-169	0.879697	0.352	0.135	2.25143e-165	4	Ptrhd1
7.68388e-169	0.511784	0.152	0.031	1.26868e-164	4	Tnfsf13os
1.95963e-167	0.56923	0.294	0.1	3.23555e-163	4	Cat
1.98612e-167	0.621157	0.729	0.454	3.27928e-163	4	Atp6v0d1
2.01415e-167	0.687451	0.29	0.098	3.32556e-163	4	B3gnt8
2.36762e-167	0.717311	0.449	0.204	3.90918e-163	4	Atf6
9.86259e-167	2.27967	0.667	0.423	1.62841e-162	4	Hacd4
5.61903e-166	0.499039	0.377	0.151	9.27758e-162	4	2210016F16Rik
9.51175e-166	0.514652	0.187	0.046	1.57049e-161	4	Gpr18
4.19452e-165	1.12843	0.372	0.149	6.92557e-161	4	E2f2
6.082e-165	0.501726	0.217	0.06	1.0042e-160	4	Lmf1
1.99091e-164	0.659327	0.332	0.123	3.28719e-160	4	Hsd17b4
5.05362e-163	0.714426	0.471	0.219	8.34403e-159	4	Nsf
5.05832e-163	1.2942	0.599	0.359	8.35179e-159	4	Mbp
5.40945e-163	1.24726	0.397	0.167	8.93154e-159	4	Dr1
6.27188e-163	0.66677	0.265	0.086	1.03555e-158	4	Rxra
9.1472e-163	0.388016	0.165	0.037	1.51029e-158	4	Pgap1
1.96759e-162	0.854491	0.394	0.169	3.24869e-158	4	Chst12
4.16056e-162	1.24971	0.58	0.332	6.8695e-158	4	Rasa3
1.17988e-161	0.765007	0.353	0.138	1.94809e-157	4	Mcee
2.69244e-161	0.983646	0.36	0.146	4.44548e-157	4	Slc15a4
3.0299e-161	0.622171	0.303	0.107	5.00267e-157	4	Nagpa
4.12959e-161	0.699515	0.416	0.181	6.81836e-157	4	Zmat5
6.87012e-161	0.921411	0.334	0.129	1.13433e-156	4	Orai3
3.78975e-160	1.06218	0.442	0.201	6.25725e-156	4	Hmg20b
1.27524e-159	1.16542	0.414	0.184	2.10555e-155	4	Abca7
1.5573e-159	0.979703	0.465	0.218	2.57127e-155	4	Rpp21
1.64167e-159	0.62819	0.267	0.087	2.71056e-155	4	Wdr3
3.03254e-159	0.364441	0.143	0.029	5.00702e-155	4	Gm35154
5.3422e-159	0.584824	0.378	0.155	8.8205e-155	4	Ormdl2
7.10213e-159	0.414568	0.208	0.057	1.17263e-154	4	Ticam2
8.05979e-159	0.266106	0.525	0.262	1.33075e-154	4	Nipa2
3.69339e-158	0.539921	0.301	0.108	6.09816e-154	4	Zfp277
3.33675e-157	0.533866	0.205	0.056	5.5093e-153	4	BC147527
8.09119e-157	0.450603	0.169	0.04	1.33594e-152	4	Nat8l
1.11647e-156	4.71136	0.983	0.891	1.8434e-152	4	Slfn2
1.18458e-156	0.809078	0.43	0.194	1.95586e-152	4	Asnsd1
1.71608e-156	1.13865	0.523	0.274	2.83342e-152	4	Rnf115
3.43138e-156	0.494396	0.163	0.037	5.66555e-152	4	Abca9
7.61814e-156	0.817445	0.486	0.238	1.25783e-151	4	Vps26a
9.20166e-156	1.02008	0.408	0.179	1.51929e-151	4	Stard3
1.05937e-155	0.966912	0.238	0.074	1.74913e-151	4	Abcc5
1.35305e-154	0.96222	0.561	0.315	2.23402e-150	4	Eif4ebp2
3.01155e-154	0.693941	0.302	0.11	4.97236e-150	4	Abca3
3.91533e-154	0.499029	0.269	0.09	6.4646e-150	4	Ptcd2
6.68384e-154	1.8736	0.682	0.449	1.10357e-149	4	Fes
8.60617e-154	0.887718	0.526	0.272	1.42096e-149	4	Tmem243
1.41857e-153	1.06556	0.396	0.173	2.3422e-149	4	Znrf2
1.58513e-153	0.767306	0.316	0.12	2.61721e-149	4	Tmc6
2.98286e-153	0.696209	0.366	0.152	4.92501e-149	4	Ppp1r21
1.82132e-152	0.728677	0.347	0.14	3.00718e-148	4	Cabin1
1.01137e-151	0.549262	0.338	0.133	1.66988e-147	4	Oas1a
2.94889e-151	0.561836	0.305	0.113	4.86892e-147	4	Ctps2
4.88804e-151	0.759121	0.268	0.091	8.07065e-147	4	Sgpp1
5.96168e-151	1.10814	0.37	0.155	9.84332e-147	4	Abhd12
1.39196e-150	0.288034	0.746	0.508	2.29827e-146	4	Mob1a
1.50668e-150	0.444799	0.316	0.119	2.48768e-146	4	Mdp1
1.45385e-149	0.93491	0.313	0.12	2.40045e-145	4	Abcd2
2.74249e-149	3.60452	0.752	0.52	4.52812e-145	4	Orai1
4.41639e-149	1.48254	0.427	0.195	7.2919e-145	4	Rp2
4.05441e-147	0.396382	0.161	0.038	6.69423e-143	4	Apba1
3.96365e-146	0.697698	0.31	0.118	6.54438e-142	4	Ids
6.71315e-146	1.35888	0.52	0.285	1.10841e-141	4	Rab31
8.59632e-146	1.4753	0.506	0.269	1.41934e-141	4	Sirt7
8.80396e-146	0.299086	0.111	0.019	1.45362e-141	4	Cyp39a1
8.91505e-146	0.344927	0.144	0.031	1.47196e-141	4	Smim5
2.91606e-145	2.1869	0.513	0.282	4.81471e-141	4	Ikzf1
4.59079e-145	0.785754	0.336	0.137	7.57986e-141	4	Cpt1a
1.72898e-144	0.607344	0.113	0.02	2.85472e-140	4	Crybb1
3.2425e-144	3.32038	0.51	0.273	5.35368e-140	4	Slc44a2
5.16096e-144	0.740041	0.677	0.419	8.52126e-140	4	Znhit1
2.02611e-143	0.497969	0.424	0.193	3.34531e-139	4	Elk3
3.87027e-143	0.714246	0.483	0.245	6.3902e-139	4	Ogdh
8.27526e-143	0.991583	0.414	0.195	1.36633e-138	4	N4bp2l1
4.28454e-142	1.47522	0.455	0.224	7.0742e-138	4	Camk1d
4.9319e-142	0.415844	0.137	0.029	8.14306e-138	4	Gm5547
7.71712e-142	0.595735	0.306	0.118	1.27417e-137	4	Daglb
8.42611e-142	0.327287	0.674	0.445	1.39123e-137	4	Fam129a
3.25283e-141	0.563824	0.292	0.11	5.37075e-137	4	Mospd3
6.4327e-141	0.806167	0.363	0.157	1.0621e-136	4	Dram2
1.09097e-140	0.737474	0.402	0.182	1.80129e-136	4	Adcy7
2.33469e-140	0.825473	0.421	0.198	3.85481e-136	4	2022-03-02
3.17124e-140	0.49213	0.335	0.137	5.23603e-136	4	Smim20
6.91826e-139	0.565853	0.36	0.153	1.14227e-134	4	Trio
7.15229e-139	0.601902	0.343	0.145	1.18092e-134	4	Rbpms
7.62544e-139	0.870308	0.479	0.251	1.25904e-134	4	Itch
1.23137e-138	0.401561	0.13	0.027	2.03312e-134	4	Slc46a3
2.91853e-138	0.566934	0.356	0.151	4.81878e-134	4	Atf6b
3.48411e-138	1.11681	0.625	0.383	5.75262e-134	4	Usf2
4.736e-138	0.48483	0.277	0.101	7.8196e-134	4	Pigyl
7.56757e-138	1.18602	0.585	0.334	1.24948e-133	4	Os9
1.02858e-137	0.689818	0.264	0.094	1.6983e-133	4	Sdccag8
1.11251e-137	0.521446	0.225	0.072	1.83686e-133	4	Ascc1
1.30489e-137	0.61585	0.438	0.217	2.1545e-133	4	Sh3bp1
1.82657e-137	0.647721	0.31	0.122	3.01585e-133	4	1110059G10Rik
3.82134e-137	0.552573	0.411	0.188	6.30941e-133	4	Lrrc8c
4.55029e-137	0.391755	0.303	0.117	7.51299e-133	4	Rpl10-ps3
6.34868e-137	0.49264	0.236	0.078	1.04823e-132	4	Prkra
8.96843e-137	2.3389	0.736	0.539	1.48078e-132	4	AB124611
1.08796e-136	0.689562	0.401	0.186	1.79633e-132	4	Arl11
1.35525e-136	0.939264	0.427	0.21	2.23766e-132	4	Sh2b3
3.59848e-136	0.626026	0.319	0.129	5.94145e-132	4	Klhl5
4.52913e-136	0.360262	0.24	0.08	7.47804e-132	4	Dhrs4
4.664e-136	0.610137	0.245	0.084	7.70073e-132	4	Usp45
6.4569e-136	0.664701	0.365	0.16	1.0661e-131	4	Gpr108
6.51993e-136	0.785469	0.485	0.249	1.0765e-131	4	Sirt2
1.6054e-135	0.794447	0.378	0.169	2.65067e-131	4	Utp14a
5.34512e-135	0.393102	0.374	0.163	8.82532e-131	4	Cln8
1.73757e-134	0.821545	0.322	0.134	2.86891e-130	4	Nod1
9.44324e-134	0.977476	0.389	0.18	1.55917e-129	4	Brpf1
1.52594e-133	0.583662	0.492	0.254	2.51947e-129	4	Vamp4
2.61491e-133	0.577253	0.244	0.084	4.31747e-129	4	Slc38a9
8.70159e-133	0.479849	0.62	0.392	1.43672e-128	4	Arhgef1
1.15441e-132	0.831455	0.37	0.165	1.90605e-128	4	Mfsd5
1.52403e-132	0.48621	0.5	0.265	2.51633e-128	4	Scarb2
2.38912e-132	0.363704	0.195	0.058	3.94467e-128	4	Gamt
4.01768e-132	0.399179	0.164	0.043	6.63359e-128	4	Bphl
5.8833e-132	0.486288	0.243	0.084	9.71392e-128	4	Gm28875
8.42765e-132	0.604622	0.464	0.231	1.39149e-127	4	Fam117b
1.92396e-131	0.615123	0.513	0.273	3.17665e-127	4	Tmem219
6.3155e-131	1.60831	0.52	0.299	1.04275e-126	4	Dusp6
7.38866e-131	0.4609	0.297	0.116	1.21994e-126	4	Rftn1
3.82576e-130	0.385634	0.179	0.051	6.31672e-126	4	Ssbp2
4.67371e-130	0.429641	0.188	0.055	7.71676e-126	4	Panx1
5.30768e-130	0.383888	0.424	0.204	8.7635e-126	4	Zup1
9.26121e-130	0.384033	0.416	0.198	1.52912e-125	4	Chmp2b
7.68626e-129	1.04172	0.494	0.27	1.26908e-124	4	Ppp1r9b
3.35376e-128	1.18392	0.591	0.376	5.5374e-124	4	Dok3
4.85882e-128	1.18415	0.808	0.615	8.0224e-124	4	Kdm7a
1.19401e-127	0.870309	0.456	0.232	1.97143e-123	4	Diaph2
3.03444e-127	0.428544	0.186	0.055	5.01016e-123	4	Cacfd1
3.03469e-127	0.656674	0.399	0.19	5.01057e-123	4	Tmem50b
4.72269e-127	0.499663	0.74	0.562	7.79763e-123	4	Ypel3
7.01121e-127	1.09124	0.446	0.231	1.15762e-122	4	Ppp6r1
8.70486e-127	1.05973	0.52	0.293	1.43726e-122	4	Was
9.26817e-127	0.53163	0.335	0.144	1.53027e-122	4	Auh
1.32482e-126	0.69119	0.298	0.12	2.18741e-122	4	Ino80b
1.37478e-126	1.36361	0.668	0.445	2.26989e-122	4	Reep3
2.36584e-126	0.529261	0.367	0.166	3.90625e-122	4	Lats2
3.96328e-126	0.371459	0.511	0.275	6.54378e-122	4	Bak1
1.34104e-125	0.64086	0.388	0.183	2.21419e-121	4	Sh3bp5
2.6169e-125	0.472682	0.29	0.115	4.32076e-121	4	Ei24
2.61729e-125	0.819666	0.373	0.174	4.32141e-121	4	Ncoa1
3.50469e-125	0.441899	0.24	0.085	5.7866e-121	4	Fbxo4
5.6233e-125	0.523209	0.287	0.113	9.28464e-121	4	Polr3c
9.50751e-125	0.823661	0.323	0.138	1.56978e-120	4	Srd5a3
1.33406e-124	0.48727	0.285	0.112	2.20267e-120	4	Pex7
1.47753e-124	0.929485	0.382	0.18	2.43955e-120	4	Slc35c2
2.08963e-124	0.489684	0.231	0.08	3.45018e-120	4	Stard9
4.16718e-124	0.654947	0.44	0.223	6.88044e-120	4	Ltbr
4.60083e-124	0.555443	0.23	0.08	7.59643e-120	4	Hscb
8.97187e-124	1.83667	0.978	0.9	1.48134e-119	4	Pim1
1.13524e-123	1.41512	0.441	0.229	1.8744e-119	4	I830077J02Rik
1.28863e-123	0.71652	0.266	0.101	2.12766e-119	4	Sort1
1.29158e-123	1.0116	0.345	0.151	2.13254e-119	4	mt-Atp8
1.23799e-122	0.915908	0.304	0.126	2.04404e-118	4	Tgs1
1.528e-122	1.11138	0.584	0.367	2.52289e-118	4	Pik3cd
3.82631e-122	0.475667	0.238	0.085	6.31761e-118	4	Dusp7
5.85601e-122	0.804883	0.378	0.178	9.66885e-118	4	Tmem259
6.05585e-122	0.75839	0.489	0.261	9.99882e-118	4	Etv6
6.4081e-122	0.337469	0.329	0.142	1.05804e-117	4	Isca2
9.53225e-122	0.588147	0.296	0.121	1.57387e-117	4	Traf3ip3
2.77844e-121	2.01488	0.302	0.124	4.58748e-117	4	Casp6
3.34351e-121	0.584135	0.208	0.068	5.52047e-117	4	Zfp467
6.34115e-121	0.402964	0.229	0.08	1.04699e-116	4	Dcxr
1.521e-120	0.439412	0.2	0.064	2.51133e-116	4	Pcyox1
1.75238e-120	0.929471	0.547	0.328	2.89335e-116	4	Rgs19
2.08756e-120	0.525777	0.256	0.097	3.44676e-116	4	3110082I17Rik
3.38385e-120	0.4182	0.202	0.065	5.58707e-116	4	Mink1
1.02184e-119	0.744099	0.398	0.198	1.68716e-115	4	Grk6
1.28873e-119	0.428119	0.284	0.114	2.12782e-115	4	Triap1
3.28467e-119	0.767123	0.394	0.193	5.42332e-115	4	Gps2
8.55856e-119	0.825966	0.35	0.16	1.4131e-114	4	Ankle2
1.10629e-118	0.465502	0.365	0.169	1.8266e-114	4	Ppt2
1.16393e-118	0.806615	0.492	0.274	1.92176e-114	4	2022-03-01
1.617e-118	0.368938	0.175	0.052	2.66983e-114	4	Zfp386
2.6046e-118	1.06042	0.226	0.08	4.30045e-114	4	Sdhaf1
3.50599e-118	0.455614	0.258	0.098	5.78873e-114	4	Gmpr2
4.3595e-118	0.577721	0.285	0.115	7.19798e-114	4	Kcnab2
4.38693e-118	0.381588	0.164	0.047	7.24325e-114	4	Cutc
5.43972e-118	0.337156	0.353	0.16	8.98152e-114	4	Washc3
5.72972e-118	0.440477	0.239	0.087	9.46033e-114	4	Hes6
8.90288e-118	0.821724	0.593	0.364	1.46996e-113	4	Lrp10
1.55183e-117	0.692508	0.253	0.096	2.56222e-113	4	9430038I01Rik
4.84638e-117	1.92189	0.793	0.601	8.00185e-113	4	Tnfrsf1a
4.92802e-117	0.599859	0.364	0.171	8.13666e-113	4	Kctd10
5.05575e-117	0.494006	0.35	0.159	8.34755e-113	4	Nabp2
5.90091e-117	0.617197	0.281	0.115	9.743e-113	4	Hltf
6.48479e-117	0.665664	0.291	0.119	1.0707e-112	4	Tmem205
7.81904e-117	0.364475	0.287	0.116	1.291e-112	4	Pdk3
8.11034e-117	0.525033	0.268	0.105	1.3391e-112	4	Zhx1
9.83235e-117	0.358449	0.196	0.063	1.62342e-112	4	Nsmaf
1.04931e-116	1.08414	0.328	0.144	1.73251e-112	4	Stx3
1.20797e-116	0.300501	0.688	0.458	1.99449e-112	4	Atp6ap1
1.22373e-116	0.402096	0.487	0.265	2.0205e-112	4	Slc43a2
1.39278e-116	0.377351	0.496	0.279	2.29962e-112	4	Fbxw2
2.90584e-116	0.782556	0.613	0.383	4.79783e-112	4	Nckap1l
4.71977e-116	0.375449	0.118	0.026	7.79281e-112	4	Rwdd2a
1.16606e-115	0.44014	0.234	0.085	1.92528e-111	4	Tom1
1.56077e-115	0.627976	0.36	0.169	2.57698e-111	4	Sft2d1
6.86265e-115	0.486287	0.387	0.188	1.13309e-110	4	Rbck1
7.98605e-115	0.656369	0.284	0.117	1.31858e-110	4	Zdhhc7
1.8379e-114	0.633541	0.321	0.141	3.03455e-110	4	Pacs2
3.79995e-114	0.391409	0.105	0.021	6.2741e-110	4	Plxna4os1
4.94972e-114	0.966519	0.472	0.261	8.17249e-110	4	Ctdsp2
5.47804e-114	0.66998	0.48	0.265	9.04478e-110	4	Gsdmd
5.80434e-114	0.428962	0.246	0.093	9.58355e-110	4	Tsnax
1.7266e-113	0.451116	0.177	0.054	2.85078e-109	4	Fuom
1.7646e-113	0.881201	0.26	0.102	2.91353e-109	4	Guca1a
2.40732e-113	0.346288	0.182	0.057	3.97473e-109	4	Fars2
3.33595e-113	1.05461	0.551	0.32	5.50799e-109	4	Ilrun
6.69414e-113	1.2286	0.593	0.391	1.10527e-108	4	Arhgap9
1.085e-112	0.432495	0.162	0.047	1.79145e-108	4	Stard8
2.54405e-112	0.544526	0.241	0.091	4.20048e-108	4	Rnf113a2
3.20976e-112	0.683957	0.544	0.323	5.29963e-108	4	Sptlc2
5.07088e-112	0.395826	0.233	0.086	8.37253e-108	4	Abhd11
6.78691e-112	0.341818	0.381	0.183	1.12059e-107	4	Atp13a2
8.36266e-112	0.347638	0.516	0.298	1.38076e-107	4	Morc3
8.51354e-112	0.346137	0.145	0.039	1.40567e-107	4	Lpin1
1.38684e-111	1.12179	0.416	0.215	2.28981e-107	4	Atad2b
2.91933e-111	0.445745	0.199	0.067	4.8201e-107	4	Tstd3
2.97736e-111	1.54868	0.601	0.391	4.91592e-107	4	Fcho2
3.3552e-111	0.311049	0.333	0.15	5.53977e-107	4	Qars
4.74219e-111	0.633345	0.354	0.167	7.82983e-107	4	Lypla1
1.13435e-110	0.260707	0.241	0.091	1.87292e-106	4	Gm2000
1.49195e-110	0.912362	0.328	0.149	2.46336e-106	4	Xpa
1.50915e-110	0.763845	0.359	0.173	2.49176e-106	4	Sash3
3.79474e-110	0.365697	0.311	0.138	6.26549e-106	4	Rxrb
4.49644e-110	0.394199	0.314	0.137	7.42407e-106	4	Pop7
4.88146e-110	0.823171	0.385	0.19	8.05978e-106	4	Cept1
7.84064e-110	1.08594	0.496	0.288	1.29457e-105	4	Sidt2
1.03094e-109	0.78034	0.329	0.15	1.70219e-105	4	Eif2ak1
2.6415e-109	0.640555	0.459	0.254	4.36138e-105	4	Maf1
3.59369e-109	0.684394	0.374	0.184	5.93354e-105	4	Tspan14
3.98323e-109	0.440516	0.232	0.086	6.57671e-105	4	Slc7a7
1.30641e-108	0.290204	0.277	0.114	2.15702e-104	4	Ctnnbl1
2.14928e-108	0.398627	0.358	0.17	3.54868e-104	4	Clcn4
2.18736e-108	0.457301	0.351	0.163	3.61155e-104	4	Brms1
2.42988e-108	0.365422	0.177	0.056	4.01198e-104	4	Dock1
2.44223e-108	0.657978	0.448	0.244	4.03236e-104	4	Mat2b
2.50672e-108	0.483366	0.243	0.093	4.13884e-104	4	Elovl5
3.24707e-108	0.738188	0.487	0.276	5.36123e-104	4	Xiap
1.09952e-107	0.538266	0.387	0.194	1.81542e-103	4	Hdac5
2.00647e-107	0.408388	0.24	0.093	3.31288e-103	4	Bbc3
2.2608e-107	0.276537	0.38	0.187	3.7328e-103	4	Smu1
2.58836e-107	0.316585	0.209	0.074	4.27364e-103	4	Nqo2
2.71682e-107	0.639411	0.326	0.15	4.48574e-103	4	Naa60
3.25243e-107	0.932921	0.438	0.235	5.37008e-103	4	Eps15
7.58633e-107	0.528917	0.325	0.15	1.25258e-102	4	Gnpda1
1.40824e-106	0.304282	0.159	0.047	2.32515e-102	4	Tiam2
1.93989e-106	1.47193	0.572	0.367	3.20295e-102	4	Mapk14
2.38764e-106	0.404746	0.247	0.097	3.94223e-102	4	Taf3
2.6156e-106	1.03576	0.435	0.233	4.31862e-102	4	Mefv
3.17509e-106	0.341262	0.551	0.34	5.24239e-102	4	Arhgap15
3.32227e-106	0.596724	0.5	0.291	5.48539e-102	4	Sema4d
3.8967e-106	0.341596	0.256	0.102	6.43384e-102	4	Urod
5.18299e-106	0.536127	0.218	0.08	8.55764e-102	4	Smim27
5.29663e-106	0.353471	0.218	0.079	8.74527e-102	4	Map4k1
6.3382e-106	0.279906	0.27	0.11	1.0465e-101	4	Aldh9a1
2.73759e-105	0.414825	0.346	0.163	4.52003e-101	4	Mpdu1
3.24223e-105	0.530646	0.292	0.127	5.35324e-101	4	Ube2d1
5.00688e-105	1.03149	0.51	0.301	8.26686e-101	4	Tcn2
5.27495e-105	0.35895	0.289	0.124	8.70947e-101	4	Gatd1
5.33548e-105	0.627388	0.271	0.113	8.80942e-101	4	Gapt
6.29048e-105	0.400067	0.301	0.134	1.03862e-100	4	C1galt1
6.3399e-105	0.262223	0.266	0.109	1.04678e-100	4	Pex2
1.57417e-104	0.995238	0.492	0.29	2.59911e-100	4	Arid1a
7.60507e-104	1.02019	0.789	0.604	1.25567e-99	4	Skap2
1.15512e-103	0.607926	0.333	0.157	1.90722e-99	4	Arrdc1
1.35521e-103	0.376802	0.214	0.078	2.23759e-99	4	Nfs1
3.10036e-103	0.481629	0.25	0.1	5.119e-99	4	Il6st
4.51868e-103	0.382208	0.219	0.081	7.46079e-99	4	Naip5
4.70819e-103	0.787638	0.337	0.16	7.77369e-99	4	Vrk3
4.72722e-103	0.568457	0.438	0.24	7.80511e-99	4	Cdc42se2
8.64042e-103	0.44095	0.222	0.084	1.42662e-98	4	Rpain
9.25978e-103	0.475882	0.282	0.122	1.52888e-98	4	Zfp830
1.14758e-102	0.78923	0.428	0.233	1.89477e-98	4	Pnrc2
2.24049e-102	0.430924	0.277	0.118	3.69927e-98	4	Pgm2
2.58373e-102	0.627808	0.247	0.099	4.266e-98	4	Ufl1
3.76054e-102	0.336891	0.118	0.029	6.20903e-98	4	Tns4
5.7433e-102	0.569329	0.436	0.237	9.48276e-98	4	Wtap
8.20877e-102	0.407267	0.21	0.076	1.35535e-97	4	Uri1
1.66989e-101	0.635198	0.378	0.193	2.75716e-97	4	Smarcd2
1.71944e-101	2.01814	0.578	0.374	2.83897e-97	4	Stk4
3.05971e-101	0.418029	0.274	0.115	5.05189e-97	4	Lpxn
5.48278e-101	1.16702	0.426	0.231	9.05261e-97	4	Kansl1
7.13724e-101	0.438237	0.199	0.071	1.17843e-96	4	Chid1
7.32805e-101	0.271191	0.205	0.074	1.20993e-96	4	Smim26
9.23855e-101	0.311564	0.145	0.042	1.52538e-96	4	Kifc3
1.64954e-100	0.795277	0.31	0.143	2.72355e-96	4	Ly96
1.69091e-100	0.368283	0.187	0.064	2.79186e-96	4	Sord
2.27569e-99	2.21475	0.714	0.535	3.7574e-95	4	Arhgap45
2.63828e-99	0.400676	0.255	0.105	4.35606e-95	4	Lztfl1
3.13513e-99	0.9928	0.293	0.132	5.17641e-95	4	Ppm1h
5.51981e-99	0.42482	0.315	0.146	9.11375e-95	4	Ddx47
6.31876e-99	0.585206	0.353	0.176	1.04329e-94	4	Cybc1
6.90121e-99	0.608522	0.188	0.065	1.13946e-94	4	Pxmp4
1.13486e-98	0.502431	0.168	0.054	1.87376e-94	4	Zscan26
4.89669e-98	0.393758	0.381	0.194	8.08493e-94	4	Setd3
5.87744e-98	0.379793	0.196	0.071	9.70423e-94	4	Fam53b
6.06608e-98	1.34165	0.453	0.258	1.00157e-93	4	B9d2
7.62149e-98	0.402507	0.233	0.092	1.25838e-93	4	Vps51
8.0873e-98	0.34937	0.133	0.037	1.33529e-93	4	4930455G09Rik
9.17135e-98	0.460497	0.237	0.095	1.51428e-93	4	Svip
2.42225e-97	0.419845	0.334	0.161	3.99938e-93	4	Herc2
2.50537e-97	0.517254	0.373	0.189	4.13661e-93	4	Irak1
2.60326e-97	1.12194	0.473	0.272	4.29824e-93	4	Pofut2
3.00028e-97	0.327159	0.311	0.144	4.95377e-93	4	Bloc1s4
6.92159e-97	0.450441	0.248	0.102	1.14282e-92	4	Slc25a45
7.04137e-97	0.366956	0.397	0.206	1.1626e-92	4	2610001J05Rik
1.52922e-96	0.385077	0.235	0.094	2.52489e-92	4	2210016L21Rik
2.2999e-96	0.627538	0.658	0.472	3.79737e-92	4	Ppp1r12a
3.17627e-96	0.320596	0.468	0.263	5.24435e-92	4	Sec61a1
3.38616e-96	0.772929	0.21	0.079	5.59088e-92	4	Rabgap1l
4.32649e-96	0.361998	0.194	0.07	7.14347e-92	4	Fkbp1b
4.39662e-96	0.375358	0.196	0.071	7.25925e-92	4	Tmem141
4.57455e-96	0.494461	0.543	0.341	7.55304e-92	4	Crebbp
9.73573e-96	1.3177	0.44	0.253	1.60747e-91	4	Tmem43
1.11663e-95	0.610676	0.318	0.152	1.84367e-91	4	Abraxas2
1.18553e-95	0.383304	0.186	0.065	1.95743e-91	4	Abcc4
1.29992e-95	0.944791	0.308	0.145	2.1463e-91	4	Ibtk
1.31757e-95	0.489705	0.244	0.101	2.17544e-91	4	Mycbp
1.41402e-95	0.564988	0.398	0.212	2.33469e-91	4	Mcmbp
1.86472e-95	0.443336	0.224	0.088	3.07884e-91	4	Zfp524
2.23135e-95	0.611526	0.363	0.185	3.68419e-91	4	Apaf1
3.35028e-95	0.32414	0.268	0.115	5.53165e-91	4	Dera
3.71028e-95	0.406507	0.173	0.059	6.12604e-91	4	Sh2d1b1
4.22586e-95	0.504828	0.459	0.264	6.97732e-91	4	1110008P14Rik
8.93636e-95	0.375962	0.208	0.078	1.47548e-90	4	Galk2
9.13855e-95	0.441598	0.354	0.175	1.50887e-90	4	Frrs1
9.73229e-95	0.528879	0.375	0.194	1.6069e-90	4	Btk
1.66173e-94	0.408494	0.352	0.173	2.74368e-90	4	Secisbp2l
1.94441e-94	0.382048	0.238	0.096	3.21042e-90	4	Clcc1
2.3593e-94	0.369202	0.327	0.158	3.89543e-90	4	Mlx
3.45191e-94	0.405765	0.239	0.098	5.69944e-90	4	Acot8
3.85778e-94	0.626885	0.525	0.315	6.36957e-90	4	Casp4
4.89168e-94	0.409587	0.308	0.144	8.07665e-90	4	Gm17018
8.33466e-94	0.298005	0.179	0.062	1.37613e-89	4	Txlng
1.04129e-93	0.579378	0.175	0.06	1.71928e-89	4	Ccdc125
1.11189e-93	0.4514	0.176	0.06	1.83585e-89	4	Pinx1
2.12424e-93	0.666345	0.455	0.259	3.50733e-89	4	Sp3
3.03116e-93	0.37921	0.158	0.051	5.00474e-89	4	Fam118b
3.32859e-93	0.614324	0.328	0.158	5.49583e-89	4	Crybg1
3.39679e-93	0.630452	0.324	0.157	5.60844e-89	4	Dcaf11
4.35928e-93	0.312364	0.507	0.307	7.19761e-89	4	Nrbp1
6.91533e-93	0.346379	0.111	0.028	1.14179e-88	4	Dyrk3
7.31918e-93	0.652298	0.382	0.202	1.20847e-88	4	Psen1
8.46341e-93	0.414618	0.439	0.25	1.39739e-88	4	Cnot6l
8.52668e-93	0.498278	0.308	0.146	1.40784e-88	4	Cnot8
1.32616e-92	0.538451	0.253	0.108	2.18962e-88	4	Cdk19
1.58749e-92	0.275767	0.134	0.039	2.6211e-88	4	B3galt4
8.0527e-92	0.461283	0.202	0.076	1.32958e-87	4	Dennd6a
8.87959e-92	0.421458	0.221	0.088	1.46611e-87	4	Spata6
9.02107e-92	0.364194	0.151	0.048	1.48947e-87	4	Mfng
9.878e-92	0.494674	0.141	0.043	1.63096e-87	4	Skint3
1.5134e-91	0.331589	0.307	0.144	2.49877e-87	4	Dpp3
2.82312e-91	0.536976	0.319	0.156	4.66125e-87	4	Rit1
3.07673e-91	0.785128	0.372	0.197	5.07999e-87	4	Cnot3
3.31721e-91	0.404872	0.224	0.09	5.47704e-87	4	Lrwd1
5.48073e-91	0.492486	0.21	0.082	9.04924e-87	4	Gas2l1
8.02272e-91	0.430249	0.322	0.156	1.32463e-86	4	Arfgap2
8.33905e-91	0.496048	0.171	0.059	1.37686e-86	4	Zc3h12d
1.86576e-90	0.708601	0.539	0.345	3.08056e-86	4	Tox4
2.50348e-90	0.365698	0.232	0.095	4.1335e-86	4	Atp2a3
3.55914e-90	3.0682	0.58	0.387	5.8765e-86	4	Myd88
4.02668e-90	0.349589	0.248	0.105	6.64845e-86	4	Pigk
4.65419e-90	0.265691	0.174	0.061	7.68454e-86	4	Ubxn8
7.7094e-90	0.552431	0.33	0.163	1.2729e-85	4	Mcur1
1.42654e-89	0.41491	0.271	0.122	2.35537e-85	4	Dcun1d1
1.61538e-89	0.41162	0.208	0.081	2.66716e-85	4	Atrnl1
3.78125e-89	0.335542	0.259	0.113	6.24322e-85	4	Atf7
4.01363e-89	0.409321	0.319	0.157	6.6269e-85	4	Sharpin
4.46069e-89	0.408351	0.242	0.102	7.36505e-85	4	Vrk2
8.33606e-89	0.512061	0.297	0.14	1.37637e-84	4	Rb1
1.049e-88	0.402431	0.241	0.102	1.732e-84	4	Dicer1
1.4124e-88	0.727884	0.373	0.199	2.33202e-84	4	Ric8a
1.72242e-88	0.585702	0.537	0.346	2.84389e-84	4	BC005624
3.0183e-88	0.347183	0.331	0.164	4.98352e-84	4	Borcs8
3.55702e-88	0.646687	0.479	0.286	5.873e-84	4	Eloa
4.43277e-88	0.511611	0.322	0.159	7.31895e-84	4	Creb3
7.35017e-88	0.374321	0.151	0.049	1.21359e-83	4	Shld1
8.22677e-88	0.306656	0.179	0.064	1.35832e-83	4	Abcb7
1.16398e-87	0.494179	0.212	0.084	1.92185e-83	4	Acyp1
1.32466e-87	0.283777	0.155	0.051	2.18715e-83	4	Dmac2
1.51187e-87	0.445903	0.252	0.111	2.49624e-83	4	Secisbp2
1.5781e-87	0.674788	0.406	0.225	2.60559e-83	4	Atp2c1
2.99689e-87	0.436367	0.293	0.138	4.94816e-83	4	Tor2a
3.24209e-87	0.575861	0.36	0.188	5.35302e-83	4	Plekhm3
4.78382e-87	0.319334	0.194	0.073	7.89856e-83	4	Ddx28
5.70468e-87	0.878952	0.375	0.203	9.419e-83	4	Chfr
7.30363e-87	0.390936	0.257	0.114	1.2059e-82	4	Fundc1
7.64477e-87	0.404314	0.536	0.346	1.26223e-82	4	Eapp
8.30418e-87	0.335085	0.247	0.106	1.3711e-82	4	Tm2d3
9.36706e-87	0.269981	0.349	0.179	1.5466e-82	4	Dpm2
1.20447e-86	0.839864	0.431	0.254	1.9887e-82	4	Usp3
2.66056e-86	0.347624	0.188	0.071	4.39286e-82	4	Dgka
3.92332e-86	0.640557	0.324	0.164	6.4778e-82	4	Acox3
5.46933e-86	0.400533	0.223	0.092	9.03041e-82	4	Rnaset2b
1.25105e-85	0.374667	0.45	0.267	2.06561e-81	4	Kctd20
1.35801e-85	0.459159	0.232	0.098	2.24222e-81	4	Dnajb12
1.55411e-85	0.856315	0.355	0.188	2.566e-81	4	Fkbp15
1.78549e-85	0.701402	0.31	0.152	2.94802e-81	4	Med7
1.98514e-85	0.331666	0.169	0.06	3.27767e-81	4	Kmt5c
3.10987e-85	0.26383	0.284	0.133	5.1347e-81	4	Smim12
6.79719e-85	0.496027	0.316	0.157	1.12228e-80	4	Edem2
1.02532e-84	0.562586	0.197	0.077	1.6929e-80	4	Zfp646
1.27236e-84	0.310496	0.134	0.041	2.10079e-80	4	Phka2
1.62303e-84	0.678997	0.376	0.204	2.67978e-80	4	Vcpip1
1.83417e-84	0.439014	0.236	0.101	3.0284e-80	4	Nrm
2.05757e-84	0.568648	0.296	0.143	3.39726e-80	4	Uimc1
2.30486e-84	0.723861	0.43	0.251	3.80556e-80	4	Spen
2.50892e-84	0.323032	0.16	0.055	4.14249e-80	4	Sh3tc1
4.60548e-84	0.530139	0.287	0.136	7.6041e-80	4	Pisd
8.15844e-84	0.288685	0.308	0.152	1.34704e-79	4	Scfd1
9.02483e-84	0.369257	0.329	0.164	1.49009e-79	4	Tns3
9.92128e-84	0.448049	0.236	0.101	1.6381e-79	4	Ino80
1.35439e-83	0.274653	0.137	0.043	2.23624e-79	4	Itpripl1
1.4358e-83	0.485325	0.308	0.153	2.37065e-79	4	Map3k11
1.98159e-83	0.523604	0.366	0.197	3.2718e-79	4	Gga1
2.95968e-83	0.83635	0.46	0.278	4.88672e-79	4	Cnppd1
3.12131e-83	0.397396	0.203	0.081	5.1536e-79	4	A630001G21Rik
4.45579e-83	0.560174	0.257	0.117	7.35696e-79	4	Synrg
7.12095e-83	0.788455	0.233	0.102	1.17574e-78	4	Vill
7.35588e-83	0.263987	0.339	0.176	1.21453e-78	4	Usp47
8.88276e-83	0.330209	0.167	0.059	1.46663e-78	4	Saysd1
1.3805e-82	0.280535	0.163	0.058	2.27935e-78	4	Casp2
2.51931e-82	0.659617	0.275	0.128	4.15963e-78	4	Prkd3
3.27249e-82	0.400512	0.198	0.078	5.40321e-78	4	Abl1
8.1642e-82	0.379898	0.229	0.098	1.34799e-77	4	Mfap3
9.25571e-82	0.476299	0.204	0.082	1.52821e-77	4	Slc16a10
9.36179e-82	0.49151	0.205	0.083	1.54573e-77	4	Ankrd49
1.42247e-81	0.332416	0.365	0.192	2.34863e-77	4	Clptm1
1.88897e-81	0.49103	0.314	0.158	3.11888e-77	4	Trappc10
2.22206e-81	0.403974	0.494	0.306	3.66884e-77	4	Hmgcl
2.29681e-81	0.393288	0.316	0.158	3.79226e-77	4	Tent2
2.62562e-81	0.398206	0.226	0.097	4.33517e-77	4	Rnft1
4.49098e-81	0.27042	0.144	0.047	7.41505e-77	4	Tysnd1
1.05515e-80	0.37366	0.142	0.047	1.74216e-76	4	Gm13212
1.5658e-80	0.320304	0.204	0.083	2.58528e-76	4	Nop9
2.09054e-80	0.402607	0.233	0.102	3.45169e-76	4	Il3ra
2.64647e-80	0.555296	0.36	0.196	4.36959e-76	4	Elf4
5.15731e-80	0.446486	0.411	0.234	8.51524e-76	4	Ap3b1
9.64435e-80	0.39482	0.223	0.096	1.59238e-75	4	Fbxo9
1.12287e-79	0.277652	0.24	0.105	1.85398e-75	4	Acads
1.48212e-79	1.31618	0.487	0.31	2.44713e-75	4	Arap1
1.72394e-79	0.398604	0.185	0.072	2.84639e-75	4	Sirt3
2.27417e-79	0.288918	0.17	0.063	3.75489e-75	4	Tmem86a
2.83532e-79	0.740052	0.357	0.195	4.6814e-75	4	Dgkd
2.97194e-79	0.410667	0.227	0.099	4.90697e-75	4	Bloc1s1
3.24749e-79	0.397324	0.231	0.1	5.36193e-75	4	Nhlrc2
3.56368e-79	0.719848	0.377	0.211	5.88398e-75	4	Ing4
3.77634e-79	0.370179	0.21	0.087	6.23512e-75	4	Prkch
4.27693e-79	0.465807	0.244	0.11	7.06164e-75	4	Klhdc3
8.47293e-79	0.335215	0.216	0.091	1.39896e-74	4	Stx18
9.12209e-79	2.28005	0.485	0.306	1.50615e-74	4	Rab32
1.15737e-78	0.335071	0.221	0.094	1.91094e-74	4	Apip
1.18343e-78	0.359221	0.199	0.081	1.95396e-74	4	Tmub1
1.40095e-78	0.592084	0.297	0.149	2.3131e-74	4	Pik3r6
1.821e-78	0.368102	0.231	0.101	3.00666e-74	4	Scyl1
2.18176e-78	0.289953	0.156	0.055	3.60231e-74	4	Deptor
2.93422e-78	0.851712	0.509	0.325	4.84469e-74	4	Rab4b
4.29669e-78	0.529859	0.439	0.26	7.09427e-74	4	Nr1h2
4.93727e-78	0.268714	0.307	0.154	8.15193e-74	4	Gtf3c6
4.94143e-78	0.432131	0.605	0.421	8.1588e-74	4	Inpp5d
8.4458e-78	0.422165	0.205	0.086	1.39449e-73	4	Vps9d1
9.50517e-78	0.258585	0.234	0.103	1.5694e-73	4	Tm9sf1
1.08823e-77	0.468299	0.237	0.106	1.79678e-73	4	Card9
2.53181e-77	0.443102	0.26	0.122	4.18027e-73	4	Ppwd1
6.12805e-77	0.330056	0.19	0.076	1.0118e-72	4	Slc36a1
6.39808e-77	0.475904	0.294	0.146	1.05639e-72	4	Htatip2
8.47082e-77	1.09585	0.486	0.316	1.39862e-72	4	Herc4
9.55452e-77	1.16443	0.602	0.425	1.57755e-72	4	Abi1
1.23271e-76	0.398769	0.158	0.058	2.03533e-72	4	Arhgap39
1.39828e-76	0.312301	0.16	0.059	2.3087e-72	4	Fut8
1.43627e-76	0.416244	0.266	0.126	2.37143e-72	4	Arhgap1
2.06577e-76	1.1312	0.524	0.353	3.4108e-72	4	Rassf5
2.6477e-76	0.522005	0.325	0.171	4.37162e-72	4	Rnpepl1
5.46018e-76	0.278161	0.231	0.102	9.0153e-72	4	Erlin1
5.67398e-76	0.734265	0.276	0.131	9.36831e-72	4	Smpdl3b
6.61694e-76	0.441427	0.339	0.183	1.09252e-71	4	Eed
8.1254e-76	0.395229	0.368	0.201	1.34158e-71	4	Tmem9b
9.43077e-76	0.476687	0.218	0.095	1.55711e-71	4	Atg4d
1.65366e-75	0.567536	0.447	0.272	2.73036e-71	4	Bin3
1.82288e-75	0.269395	0.204	0.085	3.00976e-71	4	Ccdc22
2.22729e-75	0.48252	0.279	0.138	3.67748e-71	4	Ubl7
2.31767e-75	0.351724	0.177	0.069	3.82671e-71	4	Hps5
2.50705e-75	0.396305	0.287	0.143	4.1394e-71	4	Crnkl1
3.51939e-75	0.412347	0.271	0.131	5.81086e-71	4	Crybg3
3.79669e-75	0.256004	0.123	0.039	6.26872e-71	4	Ms4a4a
4.12019e-75	0.254037	0.137	0.046	6.80284e-71	4	Aamdc
5.43591e-75	0.294707	0.249	0.115	8.97523e-71	4	Tradd
5.79175e-75	0.359798	0.273	0.132	9.56275e-71	4	Ndufaf3
6.35678e-75	0.374333	0.169	0.065	1.04957e-70	4	Coa4
6.70361e-75	0.432005	0.354	0.192	1.10683e-70	4	Atg5
6.72852e-75	0.549862	0.389	0.226	1.11095e-70	4	Ncoa3
7.14864e-75	0.66982	0.423	0.255	1.18031e-70	4	Sipa1
9.97292e-75	0.609605	0.327	0.175	1.64663e-70	4	Irak4
1.34943e-74	0.371331	0.19	0.077	2.22805e-70	4	Mtpap
3.99122e-74	0.736878	0.351	0.193	6.58991e-70	4	Tbc1d10b
4.08483e-74	0.948192	0.382	0.222	6.74446e-70	4	Eif2s3y
7.42556e-74	0.360232	0.181	0.071	1.22603e-69	4	Nln
8.58968e-74	0.404138	0.193	0.079	1.41824e-69	4	Tigd2
8.68074e-74	0.391057	0.217	0.095	1.43328e-69	4	Fbxo22
1.64153e-73	0.899502	0.48	0.308	2.71032e-69	4	Nsd1
1.64267e-73	0.409099	0.345	0.185	2.71221e-69	4	Rap1gds1
1.7303e-73	0.313134	0.189	0.077	2.8569e-69	4	Rpia
2.09726e-73	0.323136	0.267	0.128	3.46278e-69	4	Letm1
3.14643e-73	0.309147	0.162	0.061	5.19507e-69	4	Nectin1
3.48933e-73	0.567545	0.394	0.228	5.76123e-69	4	Fuca2
4.89384e-73	0.375564	0.298	0.151	8.08021e-69	4	Cerk
8.00211e-73	0.440635	0.339	0.182	1.32123e-68	4	Nrbf2
1.14128e-72	0.299599	0.148	0.053	1.88437e-68	4	Taf1b
1.3964e-72	0.393022	0.466	0.295	2.3056e-68	4	Crlf3
1.68087e-72	0.723096	0.647	0.469	2.77528e-68	4	Crlf2
1.74122e-72	0.369142	0.22	0.098	2.87492e-68	4	Ehmt1
1.7578e-72	0.511983	0.306	0.159	2.9023e-68	4	Sh3bp2
2.223e-72	0.268461	0.107	0.031	3.6704e-68	4	Neurl2
2.88417e-72	0.47205	0.277	0.137	4.76205e-68	4	Ostm1
3.14799e-72	0.473279	0.426	0.255	5.19765e-68	4	Ubn2
3.41527e-72	0.264462	0.25	0.117	5.63895e-68	4	Odr4
4.42719e-72	0.839033	0.35	0.196	7.30974e-68	4	Borcs6
4.85265e-72	0.521855	0.336	0.184	8.01221e-68	4	Ccndbp1
9.89063e-72	1.37703	0.651	0.483	1.63304e-67	4	Pet100
1.30519e-71	0.936694	0.537	0.365	2.155e-67	4	Dennd5a
1.37647e-71	0.376426	0.217	0.097	2.27269e-67	4	Ttc5
1.56565e-71	0.404196	0.229	0.105	2.58505e-67	4	H2-Ke6
1.66409e-71	0.401989	0.238	0.109	2.74758e-67	4	Dennd1a
1.93794e-71	0.422771	0.373	0.211	3.19974e-67	4	Tmf1
2.06384e-71	0.350223	0.16	0.061	3.40761e-67	4	Tgfbrap1
2.35836e-71	0.288181	0.196	0.082	3.89388e-67	4	Zfp639
3.35675e-71	0.462177	0.232	0.107	5.54232e-67	4	Dgkg
3.36892e-71	0.313525	0.322	0.172	5.56242e-67	4	Mindy3
3.77263e-71	0.367517	0.35	0.194	6.22899e-67	4	Tet3
5.96033e-71	0.835867	0.461	0.291	9.8411e-67	4	Glyr1
7.4845e-71	0.508735	0.301	0.156	1.23577e-66	4	Zfand2b
9.06893e-71	0.409484	0.205	0.089	1.49737e-66	4	Ift22
1.54085e-70	0.31958	0.167	0.065	2.5441e-66	4	Cep164
1.6837e-70	0.57985	0.309	0.165	2.77996e-66	4	Gm46224
1.76076e-70	0.374714	0.261	0.127	2.9072e-66	4	Ap4s1
2.46311e-70	0.571295	0.366	0.21	4.06684e-66	4	Pqlc3
2.70927e-70	0.479103	0.21	0.092	4.47327e-66	4	Usf3
3.97759e-70	0.352761	0.166	0.064	6.5674e-66	4	Emilin1
4.59761e-70	0.284968	0.348	0.192	7.59111e-66	4	Bag6
4.60682e-70	0.379349	0.232	0.108	7.60633e-66	4	Ldah
4.74362e-70	1.4014	0.455	0.287	7.83219e-66	4	Aldh3b1
5.74036e-70	0.58381	0.526	0.36	9.47791e-66	4	Pira2
5.9833e-70	0.605287	0.263	0.129	9.87903e-66	4	Pink1
7.56477e-70	0.524038	0.2	0.087	1.24902e-65	4	Flvcr1
9.51139e-70	0.337117	0.223	0.102	1.57043e-65	4	Myo18a
1.11373e-69	0.375528	0.232	0.108	1.83888e-65	4	Tceanc2
1.48013e-69	0.252661	0.122	0.04	2.44384e-65	4	Emc9
1.81336e-69	0.522994	0.423	0.257	2.99403e-65	4	Ripk1
1.92063e-69	0.337478	0.172	0.069	3.17115e-65	4	Atg4c
1.95251e-69	0.29094	0.147	0.053	3.22378e-65	4	Traf5
2.58879e-69	0.32143	0.218	0.098	4.27435e-65	4	Sumf1
3.18634e-69	0.359629	0.231	0.106	5.26096e-65	4	3830406C13Rik
7.84899e-69	0.426947	0.235	0.11	1.29595e-64	4	Dctn5
8.07341e-69	0.257092	0.274	0.136	1.333e-64	4	Slc35f6
1.74111e-68	0.314635	0.203	0.088	2.87474e-64	4	Tspan5
2.65853e-68	0.430495	0.183	0.076	4.38949e-64	4	Fbxw4
2.94968e-68	0.348002	0.209	0.093	4.87022e-64	4	Lcmt1
3.55137e-68	0.928651	0.566	0.404	5.86367e-64	4	Pkn1
4.32642e-68	0.289459	0.13	0.045	7.14335e-64	4	Akr1b10
8.6367e-68	0.33918	0.171	0.069	1.42601e-63	4	Cpsf4
1.02851e-67	0.267404	0.119	0.039	1.69817e-63	4	Fam117a
1.56649e-67	0.425011	0.257	0.126	2.58643e-63	4	Frmd8
1.84317e-67	0.268824	0.168	0.067	3.04326e-63	4	Ndst2
2.10573e-67	0.383645	0.322	0.175	3.47678e-63	4	Rbm6
2.91538e-67	0.432907	0.271	0.137	4.81358e-63	4	Asxl2
8.09489e-67	0.273595	0.177	0.073	1.33655e-62	4	Ciao3
8.64539e-67	0.38095	0.202	0.089	1.42744e-62	4	Ciz1
9.25528e-67	0.502858	0.253	0.124	1.52814e-62	4	Zfp445
1.22554e-66	0.561795	0.309	0.166	2.02349e-62	4	Tle4
1.44233e-66	0.276423	0.154	0.059	2.38143e-62	4	Ak3
1.49835e-66	0.343585	0.269	0.137	2.47393e-62	4	Apc
1.55736e-66	0.857961	0.432	0.272	2.57135e-62	4	Tlr13
1.6879e-66	0.419173	0.232	0.11	2.78689e-62	4	Vps13b
2.47061e-66	0.319943	0.164	0.065	4.07923e-62	4	Galnt10
2.78489e-66	0.389981	0.188	0.081	4.59814e-62	4	Mtmr10
3.42335e-66	0.266277	0.141	0.052	5.65229e-62	4	Sirpb1a
3.42342e-66	0.281535	0.32	0.172	5.6524e-62	4	Nucb2
4.41455e-66	0.254389	0.187	0.08	7.28886e-62	4	Sun1
5.62288e-66	0.548259	0.255	0.128	9.28393e-62	4	Tbc1d2b
8.67101e-66	0.273475	0.185	0.079	1.43167e-61	4	Thap7
9.53601e-66	0.4583	0.481	0.313	1.57449e-61	4	Synj1
1.04773e-65	0.32949	0.188	0.081	1.7299e-61	4	Cyp4v3
1.08781e-65	0.305977	0.164	0.066	1.79608e-61	4	Zfp992
1.55581e-65	0.677942	0.304	0.165	2.56881e-61	4	Vav3
1.76053e-65	0.668579	0.542	0.375	2.90681e-61	4	Il13ra1
2.12113e-65	0.397044	0.236	0.113	3.5022e-61	4	Nkapd1
3.51953e-65	0.334183	0.443	0.278	5.81109e-61	4	Becn1
3.86427e-65	0.304047	0.32	0.175	6.38029e-61	4	Stx5a
4.06334e-65	0.564612	0.425	0.265	6.70899e-61	4	Tbl1xr1
4.37782e-65	0.68053	0.277	0.144	7.22823e-61	4	Ranbp9
7.71735e-65	0.3931	0.247	0.122	1.27421e-60	4	Batf
9.62283e-65	0.426446	0.307	0.166	1.58883e-60	4	Entr1
9.91265e-65	0.348554	0.15	0.058	1.63668e-60	4	Zfp84
1.02392e-64	0.285945	0.226	0.106	1.6906e-60	4	U2af1l4
1.08343e-64	0.461367	0.414	0.252	1.78885e-60	4	Stx11
1.19517e-64	0.444798	0.383	0.226	1.97334e-60	4	Mtmr6
1.25724e-64	0.291853	0.219	0.102	2.07583e-60	4	Galnt11
1.27785e-64	0.261829	0.228	0.108	2.10985e-60	4	Ice1
1.65871e-64	0.625567	0.558	0.398	2.73869e-60	4	Ankrd44
1.8941e-64	0.514847	0.381	0.227	3.12734e-60	4	Baz2a
2.08974e-64	0.258134	0.141	0.052	3.45037e-60	4	Tlr8
2.2529e-64	0.421807	0.527	0.354	3.71977e-60	4	Bbip1
2.61889e-64	0.269809	0.253	0.125	4.32406e-60	4	Oxr1
4.37531e-64	0.264202	0.285	0.15	7.22408e-60	4	B3gat3
6.77048e-64	0.539795	0.539	0.381	1.11787e-59	4	Ep300
6.8563e-64	0.381855	0.289	0.153	1.13204e-59	4	Egln2
7.30809e-64	0.322668	0.274	0.141	1.20664e-59	4	Gabpb2
8.38453e-64	0.303463	0.321	0.175	1.38437e-59	4	Mgat1
8.92105e-64	0.35	0.271	0.138	1.47295e-59	4	Asl
9.25271e-64	0.412805	0.273	0.141	1.52772e-59	4	Bfar
9.50518e-64	0.268032	0.14	0.052	1.5694e-59	4	Pwwp3a
1.69661e-63	0.293162	0.209	0.096	2.80127e-59	4	Rbm4
2.01814e-63	0.3687	0.146	0.056	3.33215e-59	4	Abcg3
2.91891e-63	0.556953	0.37	0.22	4.81941e-59	4	Cdipt
4.03667e-63	0.377039	0.175	0.074	6.66495e-59	4	Cib2
4.48192e-63	0.264919	0.314	0.173	7.4001e-59	4	Fnbp4
4.97248e-63	0.289504	0.252	0.126	8.21007e-59	4	Pih1d1
5.00669e-63	0.463229	0.247	0.123	8.26654e-59	4	Mospd2
5.76477e-63	0.3295	0.164	0.067	9.51821e-59	4	Zfp120
5.91833e-63	0.321763	0.225	0.107	9.77176e-59	4	Fam98c
7.07693e-63	0.257315	0.166	0.068	1.16847e-58	4	Cyb561d2
8.87979e-63	0.274055	0.192	0.085	1.46614e-58	4	Med6
9.91208e-63	0.45773	0.307	0.169	1.63658e-58	4	Parp8
1.28514e-62	0.336368	0.208	0.096	2.12189e-58	4	Nfkbil1
2.71195e-62	0.362229	0.402	0.247	4.47771e-58	4	Pcif1
2.76754e-62	0.281182	0.153	0.06	4.56948e-58	4	Prkab2
3.12796e-62	0.251111	0.174	0.073	5.16457e-58	4	Tmem242
4.14235e-62	1.19081	0.405	0.25	6.83944e-58	4	Ppp1r12c
7.35262e-62	0.461918	0.329	0.185	1.21399e-57	4	Lmbrd1
7.81581e-62	0.289042	0.129	0.047	1.29047e-57	4	Bmf
9.35726e-62	0.26829	0.129	0.047	1.54498e-57	4	Adamts10
9.74376e-62	0.26885	0.137	0.051	1.60879e-57	4	Ang
1.17637e-61	0.338583	0.263	0.134	1.9423e-57	4	Pdcd2l
1.4701e-61	0.292548	0.144	0.056	2.42728e-57	4	Mocs1
1.59448e-61	0.412819	0.258	0.132	2.63265e-57	4	Osbp
1.78108e-61	0.467041	0.39	0.236	2.94074e-57	4	Ap3d1
1.89151e-61	0.309377	0.158	0.064	3.12306e-57	4	Kat8
1.89603e-61	0.365255	0.239	0.117	3.13054e-57	4	Borcs7
1.95989e-61	0.602942	0.274	0.145	3.23598e-57	4	Zfp217
2.03782e-61	0.300717	0.186	0.082	3.36464e-57	4	Znhit2
2.35275e-61	1.99182	0.29	0.466	3.88462e-57	4	Entpd1
2.51146e-61	0.708143	0.399	0.244	4.14666e-57	4	Foxn2
2.60203e-61	0.253667	0.183	0.08	4.29621e-57	4	Tlnrd1
3.33235e-61	0.296504	0.203	0.093	5.50204e-57	4	Dnajc4
4.18626e-61	0.444298	0.259	0.132	6.91193e-57	4	Ccdc9
4.22908e-61	0.418471	0.357	0.21	6.98264e-57	4	Ctdsp1
5.52197e-61	0.280625	0.3	0.163	9.11733e-57	4	Aim2
5.56696e-61	0.380785	0.32	0.179	9.19161e-57	4	Tlk1
8.27712e-61	0.320544	0.322	0.181	1.36664e-56	4	Ppil4
8.58718e-61	0.290144	0.234	0.114	1.41783e-56	4	Ggta1
8.60299e-61	0.400797	0.247	0.125	1.42044e-56	4	Exoc6
9.1941e-61	0.392455	0.209	0.098	1.51804e-56	4	Zkscan3
1.29722e-60	0.302216	0.178	0.077	2.14184e-56	4	Stambp
1.48096e-60	0.254517	0.128	0.047	2.44522e-56	4	Prkce
2.13062e-60	0.368054	0.19	0.085	3.51787e-56	4	Gucd1
2.34879e-60	0.414855	0.277	0.146	3.87809e-56	4	Dhx8
2.44575e-60	0.36695	0.349	0.204	4.03817e-56	4	Sp1
2.60824e-60	0.382117	0.302	0.167	4.30646e-56	4	Wdfy2
3.39172e-60	0.313687	0.215	0.102	5.60007e-56	4	Eps15l1
4.98494e-60	0.261357	0.142	0.055	8.23063e-56	4	Gm4070
5.35592e-60	0.251232	0.157	0.064	8.84317e-56	4	Eef2kmt
6.62327e-60	0.290309	0.215	0.102	1.09357e-55	4	Plekha1
6.81034e-60	0.387443	0.243	0.122	1.12446e-55	4	Tmem185b
1.11394e-59	0.372307	0.315	0.177	1.83923e-55	4	Slc25a28
1.40257e-59	0.260624	0.159	0.065	2.31578e-55	4	Pnpo
1.42264e-59	0.368812	0.236	0.118	2.34891e-55	4	Dstyk
1.78243e-59	0.471218	0.297	0.164	2.94297e-55	4	Pik3ca
2.36354e-59	0.27758	0.16	0.066	3.90245e-55	4	Ptgr2
3.09595e-59	0.345426	0.25	0.127	5.11173e-55	4	Coro7
3.14266e-59	0.529498	0.322	0.184	5.18885e-55	4	Ing3
3.6394e-59	0.390797	0.256	0.132	6.00901e-55	4	Ubald1
3.77383e-59	0.297563	0.199	0.092	6.23097e-55	4	Tbc1d5
5.81496e-59	0.773524	0.519	0.367	9.60108e-55	4	Rbm5
5.82068e-59	0.265065	0.107	0.036	9.61052e-55	4	Hoxb4
6.06228e-59	0.444694	0.353	0.21	1.00094e-54	4	Phyh
6.16903e-59	0.504196	0.356	0.21	1.01857e-54	4	Dgkz
7.19639e-59	0.299709	0.128	0.048	1.1882e-54	4	Ganc
8.03646e-59	0.312846	0.416	0.262	1.3269e-54	4	Far1
9.40661e-59	0.296059	0.336	0.195	1.55312e-54	4	Rbm27
1.39853e-58	0.266729	0.206	0.097	2.30911e-54	4	Nup214
1.57022e-58	0.267084	0.308	0.17	2.59259e-54	4	Taf13
1.95165e-58	0.272696	0.165	0.07	3.22237e-54	4	Ctso
2.4881e-58	0.46921	0.289	0.159	4.1081e-54	4	Tfeb
3.85405e-58	0.661814	0.456	0.304	6.36343e-54	4	Xpr1
4.28539e-58	0.402086	0.312	0.177	7.0756e-54	4	Chmp1b
4.79349e-58	0.867191	0.411	0.262	7.91454e-54	4	Nfe2
4.83431e-58	0.581158	0.298	0.166	7.98192e-54	4	Fry
4.83546e-58	0.357266	0.214	0.103	7.98383e-54	4	Sphk2
5.27468e-58	0.253857	0.183	0.082	8.70902e-54	4	Cdadc1
6.07528e-58	0.29345	0.128	0.048	1.00309e-53	4	Slc17a5
8.93362e-58	0.36916	0.214	0.104	1.47503e-53	4	Mtmr14
1.27346e-57	0.780535	0.394	0.247	2.10261e-53	4	Herc1
1.30807e-57	0.296117	0.186	0.084	2.15975e-53	4	Phospho2
1.98002e-57	0.289924	0.149	0.06	3.26921e-53	4	Naa16
2.10862e-57	0.386284	0.173	0.076	3.48155e-53	4	Gm36738
2.66772e-57	0.271092	0.161	0.069	4.40467e-53	4	C2cd5
4.49442e-57	0.286381	0.161	0.068	7.42074e-53	4	Smim13
5.29835e-57	0.256446	0.194	0.089	8.74811e-53	4	Plekha3
6.99987e-57	0.676308	0.634	0.481	1.15575e-52	4	Dnm2
8.62152e-57	0.414186	0.12	0.044	1.4235e-52	4	Lifr
9.54145e-57	0.255345	0.325	0.187	1.57539e-52	4	Sec24b
9.92492e-57	0.403484	0.323	0.185	1.6387e-52	4	Ppp3r1
1.12557e-56	0.39867	0.219	0.107	1.85843e-52	4	Pmm2
1.16767e-56	0.33435	0.205	0.098	1.92794e-52	4	Mppe1
1.57066e-56	0.383383	0.264	0.14	2.59332e-52	4	Rprd2
1.99817e-56	0.48871	0.335	0.194	3.29918e-52	4	Usp16
2.71805e-56	0.261611	0.165	0.071	4.48777e-52	4	Pcnx3
3.50793e-56	0.364965	0.265	0.141	5.79194e-52	4	Klhl9
4.27307e-56	0.620307	0.402	0.256	7.05526e-52	4	Hsd17b11
6.38913e-56	0.341119	0.21	0.102	1.05491e-51	4	Fbh1
6.91775e-56	0.267831	0.189	0.087	1.14219e-51	4	Ift52
7.22082e-56	1.04692	0.394	0.254	1.19223e-51	4	Fgd4
9.09486e-56	0.294169	0.178	0.08	1.50165e-51	4	Haao
1.09519e-55	0.34725	0.211	0.103	1.80827e-51	4	Coa6
1.16314e-55	0.434388	0.312	0.179	1.92046e-51	4	Dip2b
1.38209e-55	0.289358	0.169	0.074	2.28196e-51	4	Minpp1
1.52785e-55	0.360677	0.228	0.114	2.52264e-51	4	Rab10os
2.99249e-55	0.381824	0.186	0.086	4.9409e-51	4	Med12
3.54832e-55	0.668191	0.291	0.163	5.85863e-51	4	Prorsd1
3.61106e-55	0.26857	0.174	0.077	5.96222e-51	4	Gatd3a
4.06349e-55	0.452149	0.17	0.075	6.70924e-51	4	Tspan32
4.32047e-55	0.385172	0.258	0.138	7.13352e-51	4	Atxn7
5.56592e-55	0.441901	0.228	0.115	9.18989e-51	4	Arhgef18
5.86561e-55	0.332297	0.184	0.083	9.68471e-51	4	1700025G04Rik
7.7908e-55	0.424303	0.279	0.153	1.28634e-50	4	Med11
1.09602e-54	0.340261	0.165	0.073	1.80964e-50	4	C87436
1.90651e-54	0.357613	0.178	0.081	3.14785e-50	4	Stard5
2.09268e-54	0.709534	0.264	0.143	3.45523e-50	4	Gm5617
2.23935e-54	0.316657	0.267	0.145	3.6974e-50	4	Kin
2.26577e-54	0.722969	0.324	0.189	3.74101e-50	4	Gak
2.54987e-54	0.678112	0.355	0.218	4.21009e-50	4	Zbtb7b
2.88588e-54	0.326521	0.202	0.097	4.76488e-50	4	Ocel1
3.52015e-54	0.273611	0.196	0.093	5.81212e-50	4	Scaf4
3.71204e-54	0.273732	0.209	0.103	6.12895e-50	4	Zfp592
5.45651e-54	0.411388	0.231	0.119	9.00924e-50	4	Slc12a9
7.89e-54	0.276109	0.303	0.172	1.30272e-49	4	Cnot4
8.44715e-54	0.509027	0.37	0.23	1.39471e-49	4	Creb1
1.08682e-53	0.3456	0.188	0.088	1.79444e-49	4	Gmppa
1.16622e-53	0.307653	0.192	0.091	1.92555e-49	4	Mettl6
1.7265e-53	0.254918	0.236	0.121	2.85062e-49	4	4833439L19Rik
1.87067e-53	0.439685	0.326	0.19	3.08866e-49	4	Agps
2.89329e-53	0.290955	0.23	0.118	4.77712e-49	4	Rcbtb2
2.939e-53	0.259166	0.142	0.059	4.85258e-49	4	Capn15
3.2005e-53	0.256208	0.247	0.13	5.28435e-49	4	Tapbpl
3.33731e-53	0.437655	0.229	0.118	5.51023e-49	4	Virma
4.14065e-53	0.499401	0.359	0.22	6.83663e-49	4	Smim4
5.68783e-53	1.43758	0.578	0.446	9.39118e-49	4	Arid4a
6.05521e-53	0.726391	0.361	0.229	9.99775e-49	4	Bcl3
1.04776e-52	0.320208	0.227	0.117	1.72995e-48	4	Ccnk
5.42645e-52	0.310767	0.253	0.135	8.95961e-48	4	Rgs18
6.54905e-52	0.83429	0.407	0.272	1.08131e-47	4	Akna
8.8186e-52	0.293886	0.213	0.107	1.45604e-47	4	Copg2
8.84144e-52	0.440949	0.312	0.183	1.45981e-47	4	Trim26
8.87804e-52	0.494854	0.487	0.338	1.46585e-47	4	Birc3
1.22048e-51	0.455316	0.268	0.149	2.01513e-47	4	Mrtfa
1.22481e-51	0.339884	0.363	0.226	2.02228e-47	4	Zfp638
1.45098e-51	0.55727	0.267	0.148	2.39572e-47	4	Vps53
1.84831e-51	0.374364	0.269	0.149	3.05174e-47	4	Ints12
2.45203e-51	0.356416	0.151	0.066	4.04855e-47	4	Dop1a
2.60975e-51	0.349763	0.205	0.101	4.30896e-47	4	Ero1lb
3.86156e-51	0.283491	0.197	0.096	6.37583e-47	4	1500011B03Rik
4.25435e-51	0.411335	0.267	0.148	7.02435e-47	4	Snap29
4.39339e-51	0.389778	0.302	0.176	7.25392e-47	4	Plekhg3
4.44192e-51	0.568687	0.319	0.188	7.33406e-47	4	Chd8
5.17309e-51	0.265069	0.161	0.072	8.54129e-47	4	Coq8b
5.55677e-51	0.388418	0.324	0.194	9.17478e-47	4	Tfe3
5.98299e-51	0.344703	0.292	0.168	9.87852e-47	4	Nck1
6.19378e-51	0.295861	0.185	0.088	1.02266e-46	4	Rad17
9.10252e-51	0.467163	0.294	0.169	1.50292e-46	4	Ap3m1
1.33244e-50	0.267049	0.258	0.141	2.2e-46	4	Rnf146
1.52045e-50	0.299064	0.19	0.092	2.51041e-46	4	Ube4b
1.61731e-50	0.344065	0.194	0.094	2.67035e-46	4	Pdxk
1.62014e-50	0.36052	0.153	0.067	2.67501e-46	4	Zfp87
1.99802e-50	0.352785	0.344	0.21	3.29893e-46	4	Clk3
2.02975e-50	0.461121	0.257	0.141	3.35133e-46	4	Angel2
2.85989e-50	0.302665	0.208	0.105	4.72197e-46	4	Lpcat3
3.20837e-50	0.279533	0.218	0.111	5.29735e-46	4	1810030O07Rik
3.81758e-50	0.300239	0.332	0.2	6.30321e-46	4	Ccdc174
4.87995e-50	0.515347	0.475	0.332	8.05729e-46	4	Safb2
5.42863e-50	0.279522	0.154	0.068	8.96321e-46	4	5530601H04Rik
8.00428e-50	0.478495	0.33	0.201	1.32159e-45	4	Dcaf12
1.77022e-49	0.484392	0.431	0.285	2.92282e-45	4	Stxbp2
2.55472e-49	0.341844	0.456	0.316	4.21809e-45	4	Myo9b
3.01629e-49	0.393813	0.335	0.205	4.9802e-45	4	Tspyl1
3.19664e-49	0.250537	0.316	0.187	5.27798e-45	4	2510039O18Rik
4.47289e-49	0.266774	0.134	0.056	7.38518e-45	4	Dcaf17
4.9093e-49	0.305729	0.21	0.107	8.10575e-45	4	Zdhhc21
6.26525e-49	0.3559	0.233	0.125	1.03446e-44	4	Ppp2r3c
8.6319e-49	0.26629	0.214	0.11	1.42521e-44	4	Ldb1
1.36274e-48	3.40613	0.367	0.228	2.25003e-44	4	Ascc3
1.60822e-48	0.291733	0.164	0.076	2.65533e-44	4	B230307C23Rik
2.47385e-48	8.48692	0.109	0.041	4.08457e-44	4	Txndc16
3.09088e-48	0.259017	0.155	0.07	5.10336e-44	4	Gdap2
4.2691e-48	0.271891	0.191	0.094	7.04871e-44	4	1600012H06Rik
5.60448e-48	0.293527	0.135	0.057	9.25356e-44	4	Leng9
8.03671e-48	0.29911	0.226	0.119	1.32694e-43	4	Ctbp2
1.3364e-47	0.47667	0.314	0.19	2.20653e-43	4	Ubp1
1.49818e-47	0.320947	0.168	0.078	2.47365e-43	4	Shtn1
1.80922e-47	0.292586	0.197	0.099	2.9872e-43	4	Atg9a
2.49227e-47	0.291195	0.281	0.161	4.11498e-43	4	Dnajc13
2.55776e-47	0.306814	0.272	0.156	4.22311e-43	4	Pcnx
2.641e-47	0.304406	0.27	0.153	4.36056e-43	4	Brap
4.12689e-47	0.306879	0.232	0.124	6.8139e-43	4	Fbxo6
5.47199e-47	0.581356	0.414	0.278	9.03481e-43	4	Cyb5r4
6.99578e-47	0.303202	0.221	0.116	1.15507e-42	4	Tmem168
7.03648e-47	0.255158	0.176	0.085	1.16179e-42	4	Cxxc1
7.29486e-47	0.971921	0.383	0.254	1.20445e-42	4	Cir1
8.1836e-47	0.340849	0.218	0.115	1.35119e-42	4	Atxn3
9.84327e-47	0.416022	0.259	0.147	1.62522e-42	4	Cwf19l2
1.50329e-46	0.261804	0.133	0.057	2.48208e-42	4	Coasy
1.70903e-46	0.30541	0.181	0.088	2.82178e-42	4	Pex13
1.96837e-46	0.384067	0.268	0.153	3.24997e-42	4	Rapgef1
2.00866e-46	1.07545	0.432	0.298	3.31651e-42	4	Mfsd14b
2.88341e-46	0.574661	0.43	0.293	4.7608e-42	4	Cklf
3.64818e-46	0.297876	0.188	0.094	6.02351e-42	4	Rufy1
3.70887e-46	0.265515	0.202	0.104	6.12372e-42	4	Exoc2
4.17466e-46	0.338594	0.204	0.106	6.89277e-42	4	Phactr2
7.40921e-46	0.348948	0.227	0.122	1.22333e-41	4	Ube4a
7.50615e-46	0.254677	0.15	0.067	1.23934e-41	4	Ly9
7.56667e-46	0.28231	0.265	0.15	1.24933e-41	4	Psen2
8.96768e-46	0.484056	0.244	0.137	1.48065e-41	4	Pstpip2
1.68314e-45	0.271557	0.227	0.122	2.77902e-41	4	Qrich1
1.73186e-45	0.361607	0.262	0.15	2.85948e-41	4	Fam168a
2.0531e-45	0.330126	0.211	0.111	3.38987e-41	4	Maml3
2.7882e-45	0.556155	0.499	0.363	4.60359e-41	4	Stat6
3.53802e-45	0.30529	0.289	0.169	5.84163e-41	4	Tmem251
3.84059e-45	0.484321	0.515	0.391	6.34119e-41	4	Prex1
5.04621e-45	0.527408	0.355	0.227	8.3318e-41	4	Rnf111
6.4392e-45	0.290981	0.175	0.085	1.06318e-40	4	Arhgap27
6.75517e-45	0.719977	0.39	0.261	1.11535e-40	4	Slc12a6
1.00578e-44	0.318174	0.197	0.101	1.66064e-40	4	Ints6l
1.05076e-44	0.331998	0.229	0.124	1.7349e-40	4	Wdr37
1.13261e-44	0.294856	0.176	0.087	1.87005e-40	4	Foxk1
1.34499e-44	0.573746	0.356	0.231	2.22072e-40	4	Pik3cg
2.49335e-44	0.317086	0.16	0.076	4.11677e-40	4	Ttc32
2.62683e-44	0.342595	0.171	0.083	4.33716e-40	4	Helb
4.25659e-44	0.312919	0.319	0.198	7.02805e-40	4	Usp4
6.23526e-44	0.286489	0.153	0.071	1.0295e-39	4	Ermp1
6.5415e-44	0.420881	0.385	0.253	1.08007e-39	4	Gsap
7.07688e-44	0.306821	0.274	0.16	1.16846e-39	4	Nudcd3
8.52506e-44	0.374015	0.411	0.28	1.40757e-39	4	Vav1
9.57208e-44	0.25225	0.226	0.122	1.58045e-39	4	Atp6v0a2
9.57554e-44	0.294067	0.366	0.235	1.58102e-39	4	Azi2
1.32597e-43	0.30558	0.215	0.115	2.1893e-39	4	Irf3
1.46424e-43	0.262691	0.298	0.181	2.41761e-39	4	Rell1
1.89766e-43	0.412312	0.331	0.208	3.13322e-39	4	Prkcb
2.18232e-43	0.486008	0.399	0.272	3.60323e-39	4	Kat6a
3.20495e-43	0.648428	0.265	0.154	5.2917e-39	4	Isyna1
3.27958e-43	0.264836	0.135	0.06	5.41491e-39	4	Dclre1b
5.95682e-43	0.271097	0.243	0.136	9.8353e-39	4	Fryl
5.98347e-43	0.267184	0.196	0.102	9.87932e-39	4	Aph1c
3.99574e-42	0.464992	0.26	0.153	6.59736e-38	4	Ampd3
5.28158e-42	0.30575	0.309	0.192	8.72041e-38	4	Acbd5
7.27871e-42	0.253921	0.166	0.082	1.20179e-37	4	Tbc1d22a
8.39278e-42	0.397354	0.235	0.134	1.38573e-37	4	Retreg3
9.06817e-42	0.294524	0.278	0.165	1.49725e-37	4	Eml4
1.35427e-41	0.310814	0.43	0.298	2.23604e-37	4	Rsbn1l
1.96041e-41	0.548247	0.344	0.224	3.23684e-37	4	Fbrs
2.24478e-41	0.260992	0.14	0.064	3.70636e-37	4	AW549877
2.87234e-41	0.266116	0.202	0.108	4.74252e-37	4	Sbf1
4.18095e-41	0.754972	0.416	0.292	6.90317e-37	4	Lrch4
4.75634e-41	0.316697	0.27	0.161	7.85319e-37	4	Tmem131l
2.20249e-40	0.373164	0.374	0.25	3.63653e-36	4	Lfng
3.10426e-40	0.258952	0.31	0.193	5.12544e-36	4	Actr1a
5.66464e-40	0.446173	0.4	0.272	9.35289e-36	4	Pigx
7.93956e-40	0.789131	0.316	0.197	1.3109e-35	4	Havcr2
8.89389e-40	0.251184	0.159	0.078	1.46847e-35	4	Tbc1d13
1.08652e-39	0.377802	0.421	0.296	1.79395e-35	4	Rchy1
1.33052e-39	0.290065	0.318	0.203	2.19682e-35	4	Mknk1
1.72379e-39	0.252646	0.169	0.086	2.84616e-35	4	Insr
2.03923e-39	0.253271	0.149	0.071	3.36698e-35	4	Crat
2.37023e-39	0.290746	0.266	0.16	3.91348e-35	4	Nelfb
2.37248e-39	0.313811	0.252	0.147	3.91719e-35	4	Rab3d
2.51208e-39	0.37063	0.191	0.102	4.1477e-35	4	Sp3os
2.94277e-39	0.394376	0.21	0.115	4.85881e-35	4	Agtpbp1
4.60632e-39	0.267119	0.497	0.365	7.60549e-35	4	Itsn2
4.66879e-39	0.44776	0.323	0.208	7.70865e-35	4	Pqlc1
4.70927e-39	0.267241	0.156	0.077	7.77547e-35	4	Akap10
1.46133e-38	0.274952	0.192	0.103	2.4128e-34	4	Plekhm1
2.01298e-38	0.367303	0.383	0.261	3.32363e-34	4	Mob3a
2.11358e-38	0.40012	0.39	0.267	3.48974e-34	4	Pnkp
2.32262e-38	0.271464	0.139	0.066	3.83488e-34	4	Top3b
3.5018e-38	0.290582	0.352	0.234	5.78183e-34	4	Lilra6
3.69067e-38	0.258171	0.17	0.087	6.09366e-34	4	Dhdds
3.99422e-38	0.342913	0.274	0.168	6.59486e-34	4	Pitpnm1
4.94316e-38	0.467943	0.245	0.145	8.16165e-34	4	Palm
6.43302e-38	0.311467	0.356	0.237	1.06216e-33	4	Slu7
6.51857e-38	0.282078	0.191	0.103	1.07628e-33	4	Slc49a4
9.06038e-38	0.556133	0.192	0.104	1.49596e-33	4	Gm35853
1.61001e-37	0.321559	0.269	0.164	2.65829e-33	4	Adar
1.95237e-37	0.276208	0.206	0.114	3.22356e-33	4	Fam172a
2.30404e-37	0.403632	0.333	0.218	3.80421e-33	4	Atg7
2.39651e-37	0.265207	0.21	0.117	3.95688e-33	4	Ripk3
3.01731e-37	0.377261	0.265	0.162	4.98188e-33	4	Rgl2
5.34777e-37	0.329192	0.261	0.159	8.8297e-33	4	Herpud2
6.78329e-37	0.461211	0.429	0.304	1.11999e-32	4	Ypel5
8.43457e-37	0.311603	0.187	0.101	1.39263e-32	4	Slc25a36
9.42114e-37	0.285989	0.301	0.191	1.55553e-32	4	Ankhd1
1.50878e-36	0.343242	0.297	0.189	2.49115e-32	4	Atp8a1
2.84627e-36	0.300212	0.204	0.114	4.69948e-32	4	Parg
2.85143e-36	0.281927	0.204	0.115	4.70799e-32	4	Cbll1
4.87729e-36	0.362794	0.237	0.141	8.05289e-32	4	Prpf18
7.22439e-36	0.295334	0.172	0.091	1.19282e-31	4	Zfp984
1.56626e-35	0.325432	0.195	0.108	2.58606e-31	4	Zfp384
2.53326e-35	0.50783	0.332	0.223	4.18266e-31	4	Rgs14
2.73477e-35	0.658645	0.327	0.218	4.51538e-31	4	Dock11
3.17458e-35	0.739701	0.294	0.191	5.24154e-31	4	Relt
4.03192e-35	0.34475	0.246	0.149	6.6571e-31	4	Irak3
8.87195e-35	0.463687	0.31	0.203	1.46485e-30	4	6430548M08Rik
9.171e-35	0.40448	0.189	0.105	1.51422e-30	4	Mast3
1.62818e-34	0.470147	0.284	0.182	2.68829e-30	4	Inpp5k
1.90086e-34	0.343587	0.222	0.13	3.13852e-30	4	Gskip
3.98966e-34	0.344457	0.25	0.153	6.58734e-30	4	Esco1
4.11771e-34	11.7299	0.114	0.052	6.79875e-30	4	Med16
4.6546e-34	0.441716	0.186	0.103	7.68521e-30	4	Prkar2b
5.35008e-34	0.395689	0.32	0.212	8.83352e-30	4	Stat5b
7.49732e-34	0.27773	0.29	0.184	1.23788e-29	4	Arrb1
7.72987e-34	0.291887	0.223	0.132	1.27628e-29	4	Plcl2
7.91187e-34	0.313937	0.242	0.145	1.30633e-29	4	Ccdc25
1.02619e-33	0.331603	0.317	0.208	1.69434e-29	4	Ankfy1
1.69068e-33	0.315421	0.201	0.116	2.79148e-29	4	Ccdc97
5.11555e-33	0.478566	0.281	0.179	8.44628e-29	4	Paf1
6.79814e-33	0.378568	0.333	0.225	1.12244e-28	4	Mtmr3
6.81981e-33	0.38291	0.294	0.191	1.12602e-28	4	Washc4
8.22697e-33	0.280023	0.247	0.151	1.35835e-28	4	Gpr107
9.04106e-33	0.293439	0.219	0.129	1.49277e-28	4	Trappc8
9.35814e-33	0.536553	0.302	0.192	1.54512e-28	4	Impa2
1.01598e-32	0.255082	0.146	0.075	1.67749e-28	4	Pex16
1.8912e-32	0.288564	0.49	0.37	3.12256e-28	4	Rasgrp4
2.42928e-32	0.278128	0.196	0.113	4.01099e-28	4	Fbxl20
2.5817e-32	0.276838	0.174	0.095	4.26265e-28	4	Ankra2
2.67522e-32	0.425659	0.328	0.222	4.41705e-28	4	Fli1
2.95283e-32	0.251681	0.214	0.126	4.87542e-28	4	Scaf1
3.2286e-32	0.384891	0.255	0.16	5.33074e-28	4	Ebi3
3.46113e-32	0.281761	0.221	0.132	5.71467e-28	4	Sec24c
4.50978e-32	0.312311	0.334	0.225	7.4461e-28	4	Elmo1
7.75225e-32	0.2702	0.412	0.294	1.27997e-27	4	Zc3h7a
1.83899e-31	0.306431	0.412	0.293	3.03636e-27	4	Atp8b4
1.939e-31	0.275836	0.108	0.05	3.20148e-27	4	L3mbtl3
2.34818e-31	0.259642	0.206	0.122	3.87708e-27	4	Gpank1
2.78147e-31	0.394801	0.326	0.224	4.59248e-27	4	Usp19
3.71003e-31	0.369942	0.208	0.123	6.12564e-27	4	Ate1
6.26921e-31	0.432403	0.513	0.402	1.03511e-26	4	Hipk1
1.40564e-30	0.3746	0.229	0.14	2.32085e-26	4	Zdhhc9
1.7358e-30	0.494154	0.28	0.182	2.86599e-26	4	Zfc3h1
1.85059e-30	0.259213	0.286	0.185	3.0555e-26	4	Epc2
2.27162e-30	0.359504	0.222	0.135	3.75066e-26	4	C130050O18Rik
2.29616e-30	0.500836	0.35	0.246	3.79118e-26	4	Il16
3.0851e-30	0.346434	0.29	0.191	5.09381e-26	4	Bet1l
4.88749e-30	0.259839	0.264	0.17	8.06974e-26	4	Mdm4
6.83246e-30	0.406152	0.274	0.18	1.12811e-25	4	Rab5b
6.881e-30	0.401296	0.271	0.178	1.13612e-25	4	Tmem164
7.5867e-30	0.371217	0.536	0.417	1.25264e-25	4	Cmtm6
9.60872e-30	0.360626	0.279	0.184	1.5865e-25	4	Avl9
1.3415e-29	0.33648	0.178	0.101	2.21495e-25	4	Txndc11
2.1505e-29	1.36122	0.467	0.36	3.55069e-25	4	Gm5150
2.25745e-29	0.257461	0.288	0.192	3.72728e-25	4	Mfsd6
3.52173e-29	0.944929	0.871	0.792	5.81473e-25	4	Selplg
3.76654e-29	0.342457	0.265	0.174	6.21894e-25	4	Prr14
3.7817e-29	0.302784	0.377	0.27	6.24396e-25	4	Msl2
4.64393e-29	0.290721	0.312	0.212	7.66759e-25	4	Uhrf1bp1l
1.05316e-28	0.449242	0.371	0.268	1.73887e-24	4	Gmip
2.06485e-28	0.479182	0.268	0.177	3.40927e-24	4	Slc2a6
2.56609e-28	0.255767	0.167	0.094	4.23687e-24	4	Whamm
3.11179e-28	0.381212	0.227	0.141	5.13787e-24	4	Setx
3.13463e-28	0.27611	0.315	0.217	5.17558e-24	4	Ccm2
3.95792e-28	0.29172	0.244	0.157	6.53493e-24	4	Leng8
4.82275e-28	0.282059	0.196	0.118	7.96284e-24	4	Cd2bp2
5.92188e-28	0.264234	0.226	0.142	9.77762e-24	4	Kdm3b
8.52216e-28	0.273455	0.198	0.118	1.40709e-23	4	Rap1gap2
1.4787e-27	0.331612	0.284	0.191	2.44148e-23	4	Kmt2d
2.13071e-27	0.371785	0.288	0.195	3.51802e-23	4	Setd1b
5.27464e-27	0.445759	0.191	0.115	8.70896e-23	4	Nr2c2
5.87944e-27	0.305457	0.206	0.127	9.70754e-23	4	Nek9
7.22607e-27	0.367327	0.305	0.21	1.1931e-22	4	Zzef1
1.10817e-26	0.581472	0.381	0.281	1.82969e-22	4	Xylt1
2.42526e-26	0.284552	0.356	0.257	4.00434e-22	4	Setd2
4.3448e-26	0.480927	0.213	0.134	7.1737e-22	4	Gm14548
1.13797e-25	0.327759	0.257	0.172	1.87889e-21	4	Rnf38
2.61646e-25	0.282992	0.226	0.144	4.32004e-21	4	Emsy
7.75972e-25	0.574447	0.569	0.472	1.28121e-20	4	Atp11b
8.82386e-25	0.290686	0.249	0.165	1.45691e-20	4	Arnt
8.967e-25	0.255433	0.192	0.119	1.48054e-20	4	Anks1
2.08343e-24	0.434413	0.407	0.312	3.43996e-20	4	Klhl24
2.95329e-24	0.259914	0.209	0.133	4.87618e-20	4	Vps13d
1.04575e-23	0.273253	0.216	0.139	1.72664e-19	4	Zcchc8
1.30167e-23	0.255646	0.17	0.102	2.14918e-19	4	4632427E13Rik
7.94148e-23	0.256552	0.169	0.102	1.31122e-18	4	Lrch1
9.305e-23	5.17303	0.154	0.09	1.53635e-18	4	Gan
1.39965e-22	0.27644	0.242	0.163	2.31097e-18	4	Evi2
2.13042e-22	0.25143	0.209	0.136	3.51754e-18	4	Lyrm2
3.97269e-22	1.17064	0.346	0.254	6.55931e-18	4	Tmem71
4.1794e-22	0.504027	0.212	0.14	6.9006e-18	4	Gpr146
4.22227e-22	0.388791	0.482	0.388	6.9714e-18	4	Sik1
6.86585e-22	1.23147	0.123	0.068	1.13362e-17	4	Pds5b
2.46096e-21	1.74904	0.791	0.716	4.0633e-17	4	Gpsm3
6.40402e-21	0.262759	0.233	0.157	1.05737e-16	4	Kidins220
7.5771e-21	0.254406	0.168	0.105	1.25106e-16	4	Mlxip
3.75679e-20	0.265005	0.128	0.074	6.20284e-16	4	N4bp2
7.38665e-20	0.297875	0.292	0.211	1.21961e-15	4	Rassf2
1.30575e-19	0.265907	0.257	0.18	2.15592e-15	4	Map2k4
2.53963e-19	0.287111	0.205	0.137	4.19318e-15	4	Pcsk7
3.03261e-19	0.284834	0.327	0.242	5.00714e-15	4	Lpin2
3.10466e-19	0.310255	0.303	0.224	5.1261e-15	4	Otud5
4.19471e-19	0.309176	0.211	0.143	6.92589e-15	4	Camta2
5.86122e-19	0.258471	0.243	0.17	9.67746e-15	4	Kat2b
6.40161e-19	0.529186	0.214	0.145	1.05697e-14	4	Dgat2
2.25487e-18	0.377608	0.455	0.369	3.72301e-14	4	Mark2
2.59552e-18	0.801094	0.316	0.229	4.28547e-14	4	Lair1
1.22018e-17	1.01785	0.276	0.203	2.01464e-13	4	Pilrb1
1.22437e-17	0.296054	0.392	0.308	2.02156e-13	4	Ankrd13a
1.27861e-17	0.619544	0.367	0.287	2.11112e-13	4	Kmt2c
1.28979e-17	0.774764	0.23	0.161	2.12957e-13	4	2810013P06Rik
2.9905e-17	0.564033	0.364	0.284	4.93761e-13	4	Abcg1
5.34922e-16	0.401099	0.309	0.237	8.8321e-12	4	Pik3r5
1.95927e-15	0.260144	0.214	0.152	3.23495e-11	4	Ncoa2
1.41944e-14	0.286813	0.101	0.06	2.34364e-10	4	Cgas
[truncated: 24,470 more rows]
